# Supplementary material for: Neighborhood Regularized Logistic Matrix Factorization for Drug-Target Interaction Prediction
Source: PLoS Comput Biol. 2016 Feb 12;12(2):e1004760. doi: 10.1371/journal.pcbi.1004760 (PMC4752318; doi:10.1371/journal.pcbi.1004760)
Supplement: S1 Text — (TXT) [file pcbi.1004760.s017.txt]

D00316	hsa6096	0.2231
D00182	hsa2099	0.1649
D00075	hsa5241	0.1509
D00554	hsa2100	0.1503			K
D00690	hsa2908	0.136	C	D	K
D01132	hsa6097	0.1304
D00898	hsa2100	0.1126			K
D01132	hsa5465	0.1118
D00348	hsa5915	0.1098	C		K
D00312	hsa2100	0.1088			K
D00040	hsa7421	0.1063
D00348	hsa5916	0.0987			K
D00327	hsa5241	0.0951
D00962	hsa2100	0.0934			K
D00163	hsa7421	0.0926
D00088	hsa5241	0.0881
D00075	hsa2099	0.0872
D01132	hsa190	0.0833
D00951	hsa2099	0.0822		D
D00067	hsa2100	0.0801			K
D00088	hsa367	0.078
D00443	hsa5241	0.0775		D
D00094	hsa7421	0.0769
D00327	hsa2908	0.0757		D
D00348	hsa6257	0.0749
D00094	hsa6095	0.0741
D00348	hsa6258	0.0704
D00506	hsa8856	0.0678				M
D00577	hsa5465	0.0662
D00443	hsa367	0.0636		D
D00182	hsa367	0.0626
D00348	hsa6256	0.0622
D01217	hsa2099	0.0603
D00956	hsa2099	0.0592
D00143	hsa5241	0.0586
D00163	hsa8856	0.0579
D00163	hsa6095	0.0568
D00088	hsa4306	0.0545
D01115	hsa2908	0.0539
D01132	hsa6095	0.0537
D00690	hsa2099	0.0535
D01115	hsa5241	0.0529
D00094	hsa3174	0.0526
D00066	hsa367	0.0524
D00316	hsa190	0.0514
D02217	hsa2103	0.0497
D00730	hsa5465	0.049
D00961	hsa2099	0.0479
D01115	hsa367	0.0479
D00954	hsa367	0.0477		D
D02217	hsa2101	0.0476
D00577	hsa6256	0.0475
D02217	hsa2104	0.0474
D00596	hsa5465	0.0454
D00443	hsa2908	0.0452		D
D00094	hsa5468	0.0451
D00565	hsa5468	0.0447
D01441	hsa5468	0.0445
D00327	hsa2100	0.0444
D01132	hsa2104	0.0442
D00627	hsa5465	0.0436
D00316	hsa6097	0.0436
D00040	hsa9971	0.0434
D01387	hsa5241	0.0433
D00246	hsa5241	0.0433
D00627	hsa6095	0.0432
D01689	hsa5241	0.0429
D00956	hsa5241	0.0423
D00730	hsa9970	0.0415
D00506	hsa5468	0.0414
D01217	hsa4306	0.0414
D00950	hsa367	0.041		D
D01441	hsa6096	0.0408
D00506	hsa7421	0.04
D00316	hsa5465	0.0399
D00040	hsa8856	0.0399
D00143	hsa9971	0.0392
D00506	hsa367	0.0391
D00143	hsa6095	0.0381
D00163	hsa367	0.0381
D00279	hsa5914	0.0381
D00143	hsa7421	0.038
D00577	hsa8856	0.0379
D00577	hsa5468	0.0378
D00585	hsa2099	0.0377
D00088	hsa2099	0.0368
D00279	hsa5468	0.036
D00596	hsa2099	0.0356
D01217	hsa367	0.0354
D01132	hsa8856	0.0352
D00577	hsa367	0.0346
D00348	hsa190	0.0345
D00279	hsa5915	0.0343
D00094	hsa8856	0.0341
D00246	hsa367	0.034
D00627	hsa2099	0.0338
D00105	hsa2104	0.0336
D00951	hsa367	0.0333
D01132	hsa3174	0.0332
D01132	hsa5468	0.033
D01689	hsa367	0.033
D00279	hsa8856	0.0329
D00105	hsa2103	0.0328
D04066	hsa2104	0.0327
D00188	hsa6095	0.0327
D00075	hsa2908	0.0326
D00075	hsa4306	0.0325
D01132	hsa2101	0.0323
D00066	hsa4306	0.0322		D
D00105	hsa2101	0.0322
D04066	hsa2103	0.0321
D01387	hsa367	0.0321
D00565	hsa2099	0.0315
D04066	hsa2101	0.0313
D00577	hsa3174	0.0313
D00565	hsa367	0.031
D01217	hsa8856	0.0309
D01161	hsa2104	0.0308
D00094	hsa5465	0.0307
D00951	hsa4306	0.0307
D00182	hsa2908	0.0307
D00462	hsa4306	0.0307
D01161	hsa2103	0.0306
D00066	hsa2100	0.0305
D05341	hsa5468	0.0295
D01161	hsa2101	0.0292
D05341	hsa2099	0.0291
D00211	hsa2908	0.0289
D00163	hsa9970	0.0289
D00506	hsa9971	0.0287
D01441	hsa5465	0.0284
D00565	hsa5914	0.0284
D00596	hsa9970	0.0282
D00506	hsa5465	0.028
D00143	hsa367	0.0279
D00094	hsa9970	0.0279
D00040	hsa6096	0.0276
D00187	hsa6095	0.0271
D00565	hsa5915	0.0271
D00348	hsa6097	0.0268
D00898	hsa2104	0.0266
D01441	hsa2099	0.0263
D00327	hsa4306	0.0261
D02217	hsa6095	0.026
D00965	hsa2099	0.026
D00188	hsa9971	0.0259
D00961	hsa5465	0.0259
D00951	hsa2908	0.0259
D00577	hsa6257	0.0258
D00143	hsa2099	0.0258
D00443	hsa8856	0.0256
D01132	hsa2103	0.0256
D00246	hsa4306	0.0254
D00577	hsa9970	0.0254
D01115	hsa2099	0.0251
D00898	hsa2101	0.025
D00299	hsa5914	0.025
D02367	hsa367	0.025
D01132	hsa2099	0.0248
D00129	hsa9971	0.0248
D00898	hsa2103	0.0248
D00462	hsa9971	0.0245
D00094	hsa2104	0.0244
D00962	hsa5468	0.0244
D00930	hsa5914	0.0243
D01689	hsa4306	0.0242
D05341	hsa9971	0.0242
D00040	hsa6097	0.0242
D00730	hsa2099	0.0241
D01387	hsa4306	0.0241
D01441	hsa367	0.024
D01294	hsa367	0.0239
D00143	hsa9970	0.0238
D00279	hsa5916	0.0238
D00577	hsa7421	0.0236
D00554	hsa5241	0.0236
D00094	hsa9971	0.0233
D00182	hsa4306	0.0233
D00577	hsa5241	0.0233
D00565	hsa6095	0.0232
D00577	hsa6095	0.0231
D00577	hsa2908	0.023
D00187	hsa5914	0.023
D00129	hsa6095	0.0228
D01441	hsa2100	0.0225
D00730	hsa5914	0.0225
D00066	hsa2908	0.0222
D00586	hsa2099	0.0222				M
D00088	hsa8856	0.0219
D00462	hsa2099	0.0217
D00094	hsa4306	0.0216
D05341	hsa8856	0.0214
D00730	hsa7421	0.0214
D00565	hsa8856	0.0212
D00163	hsa3174	0.0212
D01132	hsa9970	0.0212
D00930	hsa9971	0.0211
D00188	hsa8856	0.0211
D00596	hsa6095	0.0209
D00348	hsa6096	0.0208
D00211	hsa7421	0.0208
D00577	hsa9971	0.0206
D00462	hsa5241	0.0204
D00348	hsa7421	0.0204
D00950	hsa2100	0.0203
D00956	hsa2908	0.0203
D00094	hsa5241	0.0202
D00143	hsa4306	0.0202
D00443	hsa2099	0.0201
D00094	hsa367	0.0201
D00066	hsa8856	0.02
D00506	hsa2099	0.02
D00577	hsa6096	0.0198
D00187	hsa8856	0.0196
D00129	hsa8856	0.0196
D00962	hsa5241	0.0194
D00577	hsa5916	0.0194
D00067	hsa367	0.0194
D00586	hsa5465	0.0194
D00299	hsa6095	0.0193
D00577	hsa4306	0.0191
D00211	hsa5241	0.0191
D00565	hsa5916	0.0191
D00279	hsa6256	0.019
D00279	hsa6257	0.019
D01132	hsa9971	0.0189
D00961	hsa6095	0.0188
D00898	hsa5241	0.0188
D00067	hsa5241	0.0187
D00040	hsa5241	0.0187
D00312	hsa5241	0.0186
D00930	hsa8856	0.0184
D00143	hsa2908	0.0184
D05341	hsa9970	0.0183
D00187	hsa9971	0.0183
D05341	hsa7421	0.0183
D00094	hsa2908	0.0182
D00299	hsa8856	0.0182
D00956	hsa4306	0.0181
D00312	hsa367	0.0181
D00211	hsa9970	0.018
D02217	hsa367	0.018
D00316	hsa9971	0.018
D00163	hsa5241	0.018
D00462	hsa2908	0.0179
D00596	hsa7421	0.0178
D00951	hsa8856	0.0176
D00462	hsa8856	0.0176
D05341	hsa5465	0.0175
D00040	hsa5465	0.0174
D00279	hsa367	0.0174
D00105	hsa367	0.0174
D01217	hsa2908	0.0174
D00316	hsa3174	0.0172
D00627	hsa7421	0.0171
D05341	hsa6095	0.0171
D00246	hsa2099	0.0171
D00506	hsa3174	0.017
D01294	hsa2100	0.017
D00577	hsa6258	0.017
D00596	hsa3174	0.0169
D00040	hsa5468	0.0169
D00279	hsa6258	0.0169
D02367	hsa2100	0.0169
D00965	hsa9970	0.0167
D00585	hsa3174	0.0167
D05341	hsa4306	0.0166
D05341	hsa2100	0.0166
D05341	hsa2908	0.0166
D00299	hsa9971	0.0165
D00565	hsa6256	0.0165
D01689	hsa2099	0.0164
D01387	hsa8856	0.0163
D00040	hsa367	0.0162
D00690	hsa367	0.0161
D00443	hsa6095	0.0161
D00730	hsa5915	0.016
D00954	hsa4306	0.016
D00730	hsa9971	0.016
D00954	hsa2100	0.0159
D00930	hsa6095	0.0159
D00565	hsa6096	0.0159
D00163	hsa2099	0.0158
D01387	hsa2099	0.0158
D01689	hsa8856	0.0158
D00565	hsa2101	0.0158
D01441	hsa6097	0.0158
D00565	hsa6257	0.0157
D05341	hsa367	0.0156
D00961	hsa2100	0.0156
D00961	hsa2908	0.0155
D00950	hsa4306	0.0153
D00565	hsa2103	0.0153
D00506	hsa2908	0.0153
D00094	hsa2101	0.0152
D00577	hsa5914	0.0151
D00954	hsa2908	0.0149
D00577	hsa5915	0.0148
D00565	hsa2100	0.0148
D01115	hsa8856	0.0148
D04066	hsa367	0.0146
D00163	hsa5465	0.0145
D00585	hsa5465	0.0145
D00279	hsa9970	0.0145
D00690	hsa4306	0.0143
D00040	hsa2099	0.0143
D00163	hsa4306	0.0142
D01132	hsa367	0.0142
D00950	hsa2908	0.0142
D00279	hsa6095	0.0141
D00506	hsa5915	0.0141
D00565	hsa2104	0.014
D00965	hsa2908	0.014
D00075	hsa8856	0.014
D00279	hsa2099	0.0139
D00627	hsa9970	0.0139
D00690	hsa8856	0.0139
D00961	hsa4306	0.0138
D00565	hsa6258	0.0138
D00279	hsa6096	0.0137
D00586	hsa2908	0.0136
D00211	hsa9971	0.0136
D00246	hsa8856	0.0135
D00188	hsa9970	0.0134
D00129	hsa5914	0.0134
D00094	hsa2103	0.0132
D00129	hsa9970	0.0132
D01115	hsa6095	0.0132
D00040	hsa4306	0.0131
D02217	hsa5468	0.0131
D00188	hsa5914	0.0131
D00163	hsa5915	0.013
D00443	hsa7421	0.013
D05341	hsa5914	0.0129
D00627	hsa3174	0.0128
D00316	hsa2908	0.0128
D01441	hsa8856	0.0128
D00930	hsa9970	0.0128
D01132	hsa2908	0.0127
D00316	hsa7421	0.0127
D00094	hsa2099	0.0127
D00585	hsa9971	0.0126
D00187	hsa9970	0.0126
D00585	hsa5468	0.0125
D00585	hsa6095	0.0125
D00596	hsa367	0.0124
D00211	hsa2099	0.0124
D00316	hsa2099	0.0123
D00730	hsa5916	0.0123
D00299	hsa9970	0.0123
D00627	hsa367	0.0123
D00506	hsa5914	0.0122
D00898	hsa5465	0.0122
D00163	hsa5468	0.0122
D00962	hsa2104	0.0121
D00316	hsa9970	0.012
D00585	hsa2101	0.012
D00586	hsa4306	0.012
D00577	hsa190	0.0119
D00066	hsa2101	0.0119
D00585	hsa190	0.0118
D00627	hsa2100	0.0118
D00596	hsa5914	0.0118
D01161	hsa3174	0.0118
D00596	hsa8856	0.0118
D00066	hsa2104	0.0117
D00143	hsa5465	0.0117
D00965	hsa4306	0.0117
D00565	hsa7421	0.0116
D00279	hsa7421	0.0116
D00596	hsa2908	0.0116
D01294	hsa4306	0.0115
D00962	hsa2103	0.0114
D00443	hsa5465	0.0114
D02367	hsa4306	0.0114
D00730	hsa6095	0.0113
D01115	hsa7421	0.0113
D00898	hsa367	0.0113
D00627	hsa2908	0.0112
D05341	hsa6257	0.0111
D00462	hsa6095	0.0111
D00163	hsa5914	0.0111
D00565	hsa9970	0.0111
D00163	hsa2908	0.011
D00585	hsa9970	0.0109
D00962	hsa2101	0.0109
D00554	hsa367	0.0108
D00730	hsa6096	0.0108
D00627	hsa5914	0.0107
D00105	hsa5241	0.0107
D00730	hsa5468	0.0107
D00506	hsa6095	0.0107
D00211	hsa6095	0.0106
D00443	hsa9971	0.0106
D00327	hsa2101	0.0105
D05341	hsa6256	0.0105
D01441	hsa7421	0.0105
D00627	hsa8856	0.0105
D00898	hsa5914	0.0104
D00730	hsa2103	0.0104
D01161	hsa367	0.0104
D00088	hsa7421	0.0104
D00188	hsa2099	0.0104
D00129	hsa2099	0.0104
D01115	hsa5465	0.0103
D00961	hsa5468	0.0103
D00730	hsa2101	0.0103
D00965	hsa5465	0.0103
D00627	hsa6096	0.0102
D02367	hsa2908	0.0102
D00187	hsa2099	0.0102
D00930	hsa2099	0.0101
D00143	hsa5914	0.0101
D00299	hsa2099	0.0101
D00066	hsa2103	0.0101
D00443	hsa3174	0.0101
D01294	hsa2908	0.01
D00565	hsa3174	0.01
D00182	hsa8856	0.01
D00730	hsa3174	0.01
D00040	hsa3174	0.0099
D01132	hsa2100	0.0098
D00462	hsa7421	0.0098
D00596	hsa5241	0.0098
D00211	hsa5914	0.0098
D01387	hsa7421	0.0098
D00585	hsa8856	0.0098
D00187	hsa6097	0.0098
D01689	hsa7421	0.0097
D00585	hsa2104	0.0097
D00143	hsa3174	0.0097
D00246	hsa7421	0.0097
D00279	hsa2101	0.0097
D00565	hsa5241	0.0096
D01441	hsa9971	0.0096
D00188	hsa5468	0.0096
D00730	hsa6256	0.0095
D00730	hsa2104	0.0094
D00585	hsa7421	0.0094
D01217	hsa7421	0.0094
D00163	hsa5916	0.0094
D00187	hsa5468	0.0094
D01115	hsa3174	0.0093
D05341	hsa5915	0.0093
D00279	hsa3174	0.0093
D00299	hsa6097	0.0093
D00506	hsa5916	0.0093
D01217	hsa6095	0.0092
D00040	hsa9970	0.0092
D00279	hsa2103	0.0092
D00327	hsa2104	0.0092
D00730	hsa367	0.0092
D00040	hsa2908	0.0092
D00129	hsa5468	0.0092
D00040	hsa5914	0.0091
D04066	hsa5241	0.0091
D00898	hsa6256	0.0091
D00143	hsa5468	0.0091
D00211	hsa5465	0.009
D00627	hsa5241	0.009
D00316	hsa2104	0.009
D00279	hsa5241	0.0089
D00443	hsa5914	0.0089
D00596	hsa6096	0.0089
D00299	hsa5468	0.0089
D00443	hsa5468	0.0089
D00730	hsa2100	0.0089
D00930	hsa5468	0.0089
D05341	hsa5241	0.0089
D00565	hsa2908	0.0088
D00188	hsa5241	0.0088
D00956	hsa8856	0.0087
D00951	hsa7421	0.0087
D00279	hsa2104	0.0087
D00930	hsa6097	0.0086
D00730	hsa6257	0.0086
D00565	hsa4306	0.0086
D01115	hsa5914	0.0086
D00596	hsa2100	0.0086
D01441	hsa3174	0.0086
D00187	hsa5241	0.0085
D01441	hsa5915	0.0084
D00596	hsa5915	0.0084
D00211	hsa367	0.0084
D00279	hsa9971	0.0084
D00129	hsa5241	0.0084
D00066	hsa6095	0.0084
D00565	hsa9971	0.0084
D00506	hsa2100	0.0084
D01115	hsa5468	0.0083
D00316	hsa5241	0.0083
D01387	hsa5914	0.0083
D00950	hsa2104	0.0082
D01689	hsa5914	0.0082
D00188	hsa367	0.0082
D00279	hsa2908	0.0082
D00690	hsa7421	0.0082
D00246	hsa5914	0.0082
D00586	hsa6095	0.0082
D00299	hsa5241	0.0081
D00950	hsa2101	0.0081
D00129	hsa367	0.0081
D00930	hsa5241	0.0081
D00327	hsa2103	0.0081
D00951	hsa5914	0.0081
D00961	hsa2101	0.008
D00188	hsa5465	0.008
D00951	hsa6095	0.008
D01217	hsa5914	0.008
D00088	hsa5914	0.008
D00088	hsa6095	0.0079
D00163	hsa2100	0.0079
D00956	hsa6095	0.0079
D01441	hsa5914	0.0079
D00930	hsa367	0.0079
D00088	hsa5468	0.0079
D00506	hsa4306	0.0079
D00279	hsa2100	0.0078
D00690	hsa5914	0.0078
D00182	hsa7421	0.0078
D01115	hsa9971	0.0078
D00075	hsa6095	0.0078
D00187	hsa367	0.0078
D00596	hsa9971	0.0078
D00182	hsa5914	0.0078
D00040	hsa5915	0.0077
D00187	hsa5465	0.0077
D01441	hsa4306	0.0077
D01387	hsa5468	0.0077
D00627	hsa5915	0.0077
D01689	hsa5468	0.0077
D00585	hsa6097	0.0077
D00040	hsa2100	0.0077
D04066	hsa3174	0.0077
D00246	hsa5468	0.0077
D00129	hsa5465	0.0076
D00105	hsa3174	0.0076
D00898	hsa5468	0.0076
D01161	hsa6095	0.0076
D00585	hsa2103	0.0076
D00299	hsa367	0.0075
D00279	hsa4306	0.0075
D01161	hsa5241	0.0075				M
D00188	hsa6097	0.0075
D00951	hsa5465	0.0075
D00105	hsa6095	0.0074
D00730	hsa2908	0.0074
D00586	hsa5914	0.0073
D00299	hsa5465	0.0073
D04066	hsa6095	0.0073
D00930	hsa5465	0.0073
D00596	hsa4306	0.0073
D00965	hsa7421	0.0073
D00962	hsa367	0.0073
D00956	hsa7421	0.0073
D00596	hsa2103	0.0073
D00088	hsa9970	0.0072
D00316	hsa5468	0.0072
D00627	hsa9971	0.0072
D00586	hsa9970	0.0072
D00316	hsa8856	0.0072
D00143	hsa6097	0.0072
D00506	hsa5241	0.0072
D02367	hsa2104	0.0072
D01441	hsa2908	0.0072
D00956	hsa5465	0.0072
D00961	hsa5914	0.0072
D01294	hsa2104	0.0072
D00163	hsa6257	0.0072
D00188	hsa2908	0.0072
D00088	hsa3174	0.0072
D00956	hsa9970	0.0072
D00965	hsa5468	0.0072
D00961	hsa8856	0.0071
D00954	hsa2104	0.0071
D00105	hsa7421	0.0071
D00965	hsa6095	0.0071
D00577	hsa6097	0.0071
D00965	hsa8856	0.0071
D00088	hsa5465	0.0071
D00730	hsa6258	0.0071
D01217	hsa5465	0.0071
D00129	hsa2908	0.0071
D00627	hsa4306	0.0071
D00954	hsa2101	0.007
D00586	hsa5468	0.007
D00066	hsa7421	0.007
D00163	hsa6256	0.007
D02217	hsa5465	0.007
D01161	hsa7421	0.007
D00596	hsa5916	0.007
D00211	hsa5468	0.007
D02367	hsa2101	0.007
D01294	hsa2101	0.007
D04066	hsa7421	0.007
D00627	hsa2103	0.0069
D00075	hsa7421	0.0069
D00965	hsa5241	0.0069
D00690	hsa5465	0.0069
D00187	hsa2908	0.0069
D02217	hsa3174	0.0069
D00129	hsa6097	0.0069
D00965	hsa5914	0.0069
D01217	hsa9971	0.0069
D00066	hsa9971	0.0068
D00930	hsa2908	0.0068
D00596	hsa2104	0.0068
D00182	hsa5465	0.0068
D00299	hsa2908	0.0068
D00950	hsa2103	0.0068
D01387	hsa5465	0.0068
D05341	hsa5916	0.0068
D00462	hsa5465	0.0067
D01689	hsa5465	0.0067
D00443	hsa9970	0.0067
D00961	hsa7421	0.0067
D01132	hsa7421	0.0067
D00586	hsa7421	0.0067
D00506	hsa6257	0.0066
D00956	hsa5914	0.0066
D00246	hsa5465	0.0066
D00586	hsa8856	0.0066
D00163	hsa6258	0.0066
D01294	hsa8856	0.0065
D00930	hsa5915	0.0065
D00299	hsa5915	0.0065
D00930	hsa5916	0.0065
D00954	hsa8856	0.0065
D00182	hsa6095	0.0065
D00299	hsa5916	0.0065
D00627	hsa2104	0.0065
D00187	hsa5915	0.0065
D01441	hsa9970	0.0065
D00143	hsa5915	0.0065
D01441	hsa5241	0.0065
D00627	hsa5916	0.0064
D02217	hsa7421	0.0064
D00586	hsa5241	0.0064
D01387	hsa6095	0.0064
D01689	hsa6095	0.0064
D00506	hsa6258	0.0064
D00690	hsa5468	0.0064
D00246	hsa6095	0.0064
D00585	hsa5914	0.0064
D00951	hsa5468	0.0063
D01387	hsa9970	0.0063
D00211	hsa3174	0.0063
D00187	hsa5916	0.0063
D01689	hsa9970	0.0063
D00950	hsa8856	0.0063
D00961	hsa2103	0.0063
D00596	hsa2101	0.0063
D00961	hsa9970	0.0063
D00316	hsa2101	0.0063
D00898	hsa6257	0.0062
D02367	hsa8856	0.0062
D01387	hsa3174	0.0062
D01689	hsa3174	0.0062
D00627	hsa6097	0.0062
D00075	hsa9971	0.0062
D00088	hsa9971	0.0062
D00075	hsa5914	0.0062
D00462	hsa9970	0.0062
D00246	hsa9970	0.0062
D00246	hsa3174	0.0062
D01132	hsa5241	0.0062
D00690	hsa6095	0.0062
D00188	hsa3174	0.0062
D01132	hsa4306	0.0061
D00961	hsa2104	0.0061
D00462	hsa5914	0.0061
D00075	hsa5465	0.0061
D00143	hsa6096	0.0061
D00956	hsa5468	0.0061
D00627	hsa2101	0.006
D00182	hsa5468	0.006
D00188	hsa4306	0.006
D00961	hsa5241	0.006
D00730	hsa5241	0.006
D00348	hsa2099	0.0059
D00129	hsa3174	0.0059
D05341	hsa2103	0.0059
D00956	hsa9971	0.0059
D00187	hsa3174	0.0059
D01294	hsa2103	0.0059
D02367	hsa2103	0.0059
D01217	hsa5468	0.0059
D00951	hsa9971	0.0059
D00954	hsa2103	0.0058
D00506	hsa2103	0.0058
D00930	hsa3174	0.0058
D00961	hsa6096	0.0058
D01115	hsa9970	0.0058
D00506	hsa2101	0.0058
D00187	hsa4306	0.0058
D00129	hsa4306	0.0058
D01441	hsa6258	0.0057
D00596	hsa6097	0.0056
D00211	hsa4306	0.0056
D00299	hsa3174	0.0056
D00163	hsa6097	0.0056
D00898	hsa6258	0.0056
D00585	hsa6257	0.0056
D00930	hsa4306	0.0055
D00299	hsa4306	0.0055
D05341	hsa6097	0.0055
D00898	hsa5916	0.0055
D00585	hsa6258	0.0055
D00506	hsa6256	0.0055
D00105	hsa9970	0.0054
D00316	hsa4306	0.0054
D00105	hsa8856	0.0054		D
D00586	hsa2100	0.0054
D01441	hsa5916	0.0054
D00965	hsa9971	0.0054
D05341	hsa190	0.0054
D00961	hsa9971	0.0053
D00327	hsa8856	0.0053
D01294	hsa7421	0.0053
D00163	hsa2103	0.0053
D05341	hsa2104	0.0053
D00462	hsa3174	0.0053
D00506	hsa2104	0.0053
D00961	hsa3174	0.0052
D00950	hsa7421	0.0052
D00299	hsa6258	0.0052
D00462	hsa5468	0.0052
D04066	hsa9970	0.0052
D02367	hsa7421	0.0052
D00105	hsa6256	0.0052
D00585	hsa6256	0.0052
D00187	hsa6258	0.0052
D00930	hsa6258	0.0052
D04066	hsa8856	0.0051
D00163	hsa2101	0.0051
D00066	hsa3174	0.0051
D00954	hsa7421	0.0051
D00211	hsa5915	0.0051
D00075	hsa5468	0.0051
D02367	hsa5914	0.0051
D00040	hsa6258	0.0051
D02217	hsa5241	0.0051
D01161	hsa9970	0.0051
D01294	hsa5914	0.0051
D01441	hsa6257	0.0051
D04066	hsa6256	0.005
D00040	hsa190	0.005
D01161	hsa8856	0.005
D01441	hsa2103	0.005
D00040	hsa5916	0.005
D00954	hsa5914	0.005
D05341	hsa6096	0.005
D00075	hsa9970	0.005
D00182	hsa9971	0.0049
D01161	hsa9971	0.0049
D00105	hsa9971	0.0049
D05341	hsa6258	0.0049
D00143	hsa5916	0.0049
D02217	hsa8856	0.0049
D01161	hsa5468	0.0049
D00299	hsa190	0.0049
D00586	hsa9971	0.0048
D00596	hsa6256	0.0048
D00187	hsa190	0.0048
D00585	hsa5915	0.0048
D01161	hsa6256	0.0048
D00898	hsa8856	0.0048
D01441	hsa2101	0.0048
D00188	hsa5915	0.0048
D00105	hsa5468	0.0048
D00143	hsa190	0.0048
D00956	hsa3174	0.0047
D00163	hsa2104	0.0047
D05341	hsa2101	0.0047
D04066	hsa9971	0.0047
D00348	hsa5241	0.0047
D00316	hsa2103	0.0047
D01387	hsa9971	0.0047
D04066	hsa5468	0.0047
D01441	hsa6256	0.0047
D00965	hsa3174	0.0047
D00554	hsa2104	0.0047
D01689	hsa9971	0.0047
D02217	hsa9970	0.0047
D02217	hsa6256	0.0047
D00129	hsa5915	0.0047
D00930	hsa190	0.0047
D00246	hsa9971	0.0046
D00898	hsa5915	0.0046
D00730	hsa4306	0.0046
D00067	hsa5914	0.0046
D00188	hsa5916	0.0046
D00950	hsa5914	0.0046
D00961	hsa5915	0.0046
D00506	hsa6096	0.0046
D00129	hsa5916	0.0046
D00066	hsa9970	0.0045
D01387	hsa5915	0.0045
D00088	hsa5915	0.0045
D01689	hsa5915	0.0045
D00965	hsa2100	0.0045
D00627	hsa6256	0.0045
D00690	hsa9971	0.0045
D00066	hsa5468	0.0045
D00066	hsa5914	0.0045
D00299	hsa6257	0.0045
D00246	hsa5915	0.0045
D00930	hsa6257	0.0045
D00596	hsa6257	0.0045
D01441	hsa2104	0.0045
D00954	hsa6095	0.0045
D00930	hsa6256	0.0044
D00299	hsa6256	0.0044
D00586	hsa3174	0.0044
D00443	hsa6097	0.0044
D00066	hsa5465	0.0044
D00187	hsa6257	0.0044
D00585	hsa5916	0.0044
D00956	hsa2100	0.0044
D00088	hsa2101	0.0044
D00143	hsa2101	0.0044
D00443	hsa2101	0.0044
D00075	hsa3174	0.0043
D00187	hsa6256	0.0043
D00188	hsa2100	0.0043
D01294	hsa6095	0.0043
D00554	hsa2101	0.0043
D00040	hsa6257	0.0043
D00730	hsa6097	0.0043
D02217	hsa9971	0.0043
D00443	hsa2104	0.0043
D02367	hsa6095	0.0043
D00596	hsa190	0.0043
D00088	hsa5916	0.0042
D01115	hsa2101	0.0042
D01115	hsa2104	0.0042
D00088	hsa2104	0.0042
D00143	hsa2103	0.0042
D00094	hsa2100	0.0042
D01387	hsa5916	0.0042
D00962	hsa5914	0.0042
D01689	hsa5916	0.0042
D00312	hsa2104	0.0042
D00554	hsa2103	0.0042
D00506	hsa6097	0.0042
D00246	hsa5916	0.0042
D00129	hsa2100	0.0042
D00443	hsa5915	0.0042
D00627	hsa6257	0.0041
D00312	hsa5914	0.0041
D00327	hsa3174	0.0041
D00088	hsa2100	0.0041
D00950	hsa6095	0.0041
D01294	hsa5468	0.0041
D01217	hsa9970	0.0041
D00954	hsa9971	0.004
D02367	hsa5468	0.004
D00040	hsa2103	0.004
D00954	hsa5468	0.004
D01217	hsa3174	0.004
D00105	hsa5465	0.004
D00066	hsa190	0.004
D00586	hsa5915	0.004
D00088	hsa6256	0.004
D04066	hsa5465	0.004
D00962	hsa5465	0.004
D00143	hsa2100	0.004
D00067	hsa7421	0.004
D00211	hsa5916	0.004
D00962	hsa3174	0.004
D00312	hsa7421	0.004
D00443	hsa6257	0.004
D00327	hsa6095	0.004
D00951	hsa9970	0.004
D00143	hsa2104	0.004
D00950	hsa5468	0.004
D00187	hsa2100	0.0039
D00211	hsa6096	0.0039
D00348	hsa367	0.0039
D00443	hsa6256	0.0039
D00211	hsa6097	0.0039
D00951	hsa3174	0.0039
D01294	hsa9971	0.0039
D00088	hsa6257	0.0039
D00187	hsa6096	0.0039
D00586	hsa6096	0.0039
D00163	hsa6096	0.0039
D00950	hsa9971	0.0039
D00312	hsa2101	0.0039
D00040	hsa6256	0.0039
D00506	hsa190	0.0039
D00627	hsa190	0.0039
D01161	hsa5465	0.0039
D00565	hsa6097	0.0039
D02367	hsa9971	0.0039
D00961	hsa6256	0.0039
D01115	hsa6097	0.0039
D01115	hsa6256	0.0039
D01115	hsa6257	0.0038
D00596	hsa6258	0.0038
D00443	hsa190	0.0038
D00327	hsa9970	0.0038
D00105	hsa2908	0.0038
D01294	hsa5465	0.0038
D01115	hsa5915	0.0038
D00040	hsa2101	0.0038
D00443	hsa2103	0.0038
D00954	hsa5465	0.0038
D00930	hsa2100	0.0038
D00554	hsa7421	0.0038
D00961	hsa5916	0.0038
D00954	hsa3174	0.0038
D00088	hsa6258	0.0038
D00299	hsa2100	0.0037
D00965	hsa5915	0.0037
D00188	hsa6258	0.0037
D00585	hsa6096	0.0037
D00962	hsa7421	0.0037
D00182	hsa9970	0.0037
D00088	hsa2103	0.0037
D00182	hsa3174	0.0037
D00312	hsa2103	0.0037
D00067	hsa8856	0.0037
D02367	hsa5465	0.0037
D00690	hsa9970	0.0037
D00312	hsa8856	0.0037
D01115	hsa2103	0.0037
D00950	hsa5465	0.0037
D00246	hsa6256	0.0037
D00327	hsa9971	0.0037
D00246	hsa6257	0.0037
D01689	hsa6256	0.0037
D00690	hsa3174	0.0037
D01689	hsa6257	0.0037
D01387	hsa6257	0.0037
D01387	hsa6256	0.0037
D00129	hsa6258	0.0037
D00962	hsa6095	0.0037
D00143	hsa6256	0.0036
D00950	hsa3174	0.0036
D00627	hsa6258	0.0036
D00066	hsa6256	0.0036
D00898	hsa6095	0.0036
D00443	hsa5916	0.0036
D00299	hsa6096	0.0036
D01294	hsa3174	0.0036
D00962	hsa8856	0.0036
D02367	hsa3174	0.0036
D04066	hsa2908	0.0036
D00961	hsa6257	0.0036
D00143	hsa6257	0.0036
D01161	hsa2908	0.0036
D00898	hsa6096	0.0036
D02217	hsa2908	0.0036
D00105	hsa5914	0.0036
D00246	hsa6258	0.0035
D00327	hsa7421	0.0035
D00067	hsa2104	0.0035
D00554	hsa8856	0.0035		D
D01689	hsa6258	0.0035
D00554	hsa5914	0.0035
D01387	hsa6258	0.0035
D00040	hsa2104	0.0035
D00443	hsa6258	0.0035
D01115	hsa190	0.0035
D00188	hsa190	0.0035
D02367	hsa6256	0.0035
D00279	hsa6097	0.0034
D00327	hsa190	0.0034
D00316	hsa367	0.0034
D01294	hsa6256	0.0034
D00962	hsa6256	0.0034
D00898	hsa7421	0.0034
D01115	hsa5916	0.0034
D00105	hsa6257	0.0034
D00950	hsa6256	0.0034
D04066	hsa5914	0.0034
D00462	hsa5915	0.0034
D00954	hsa6256	0.0034
D01115	hsa6258	0.0034
D00965	hsa6096	0.0034
D00129	hsa190	0.0033
D01115	hsa2100	0.0033
D01689	hsa2101	0.0033
D00246	hsa2101	0.0033
D01387	hsa2101	0.0033
D00951	hsa5915	0.0033
D01689	hsa2104	0.0033
D00930	hsa6096	0.0033
D00348	hsa8856	0.0033
D00067	hsa2101	0.0033
D00586	hsa2101	0.0033
D00246	hsa2104	0.0033
D04066	hsa6257	0.0033
D01387	hsa2104	0.0033
D01217	hsa5915	0.0033
D00143	hsa6258	0.0032
D00327	hsa5914	0.0032
D00586	hsa5916	0.0032
D00690	hsa5915	0.0032
