# Supplementary material for: Neighborhood Regularized Logistic Matrix Factorization for Drug-Target Interaction Prediction
Source: PLoS Comput Biol. 2016 Feb 12;12(2):e1004760. doi: 10.1371/journal.pcbi.1004760 (PMC4752318; doi:10.1371/journal.pcbi.1004760)
Supplement: S2 Text — (TXT) [file pcbi.1004760.s018.txt]

D00283	hsa1814	0.9181	C	D		M
D02358	hsa154	0.8828		D
D04625	hsa154	0.855		D	K
D02614	hsa154	0.8373
D00227	hsa136	0.837	C
D01712	hsa136	0.7736		D
D01352	hsa5731	0.7718
D02250	hsa6751	0.7611			K
D02884	hsa136	0.7605
D02354	hsa1814	0.7581
D02147	hsa153	0.75		D		M
D01871	hsa3269	0.7266
D00371	hsa134	0.7064	C	D	K
D00371	hsa135	0.7012	C	D	K
D02725	hsa5737	0.6904
D00682	hsa5739	0.6852
D04006	hsa135	0.6803		D	K
D00049	hsa8843	0.6659		D
D04006	hsa134	0.6606		D	K
D00604	hsa147	0.6603		D
D00715	hsa1129	0.6584		D	K
D00503	hsa3356	0.6538
D01103	hsa1129	0.6417			K
D02359	hsa153	0.6367
D00079	hsa5731	0.6117	C	D
D00765	hsa1128	0.6089
D02340	hsa1812	0.6063		D
D00442	hsa6753	0.594			K
D00397	hsa1131	0.5829	C	D	K
D00095	hsa155	0.5797	C	D	K
D00604	hsa148	0.5763		D
D00674	hsa3351	0.5587	C	D	K
D00442	hsa6755	0.5575		D	K
D00674	hsa3352	0.5484	C	D	K
D00106	hsa5739	0.5481		D	K
D00760	hsa1128	0.5434
D04375	hsa151	0.5388		D	K
D00419	hsa5731	0.5387
D02357	hsa1813	0.5365
D00683	hsa153	0.5359
D01973	hsa3356	0.5355
D00415	hsa3355	0.5289		D
D05792	hsa153	0.5262
D02354	hsa1816	0.5262
D00356	hsa5733	0.5201
D01386	hsa153	0.517			K
D00397	hsa1133	0.5169			K
D02725	hsa5732	0.5148			K
D00688	hsa153	0.5113
D00180	hsa5733	0.5095
D00136	hsa1812	0.5053		D
D01964	hsa5733	0.5028
D00110	hsa1128	0.4962		D
D01891	hsa5737	0.4946
D00232	hsa1132	0.4937			K
D01973	hsa3361	0.4924
D00180	hsa5737	0.4876
D03187	hsa5733	0.4734
D00283	hsa1133	0.4698		D
D01712	hsa140	0.4656
D00503	hsa1816	0.464
D02910	hsa154	0.461
D00675	hsa3355	0.4599		D
D00232	hsa1133	0.4594			K
D02884	hsa140	0.4579
D02671	hsa3269	0.4578
D00687	hsa153	0.4536
D00283	hsa1132	0.4491		D
D00419	hsa5737	0.4463
D00255	hsa152	0.4432		D
D03966	hsa2917	0.4429
D00494	hsa1812	0.4429
D00106	hsa5731	0.4424
D00270	hsa3269	0.4422		D	K
D01358	hsa3269	0.4399
D05113	hsa4986	0.4395	C	D	K
D03966	hsa2914	0.4385
D02725	hsa5739	0.4355
D00419	hsa5739	0.4309
D00684	hsa153	0.4255
D01297	hsa1129	0.4248
D00513	hsa152	0.4208
D00632	hsa155	0.4129
D00235	hsa155	0.412				M
D00494	hsa1815	0.4114
D00283	hsa1131	0.411		D
D00136	hsa3356	0.4097	C	D
D02340	hsa3269	0.4077		D
D02342	hsa155	0.4037
D03881	hsa155	0.4005
D01891	hsa5732	0.3992			K
D03858	hsa3269	0.3973
D03621	hsa1132	0.3971
D00437	hsa152	0.3889
D01745	hsa1814	0.3889		D		M
D00563	hsa146	0.3886		D
D00136	hsa1816	0.3881
D03490	hsa155	0.3867			K
D00790	hsa1814	0.3856	C	D
D00411	hsa9283	0.3837
D01352	hsa5732	0.3825
D02721	hsa5737	0.3813
D03621	hsa1133	0.3781
D00494	hsa147	0.377
D02349	hsa151	0.3764			K
D03187	hsa5739	0.3751
D00059	hsa1814	0.374	C	D	K
D02721	hsa5732	0.3739
D02356	hsa152	0.3697
D04375	hsa152	0.3686			K
D01891	hsa5731	0.3657
D02327	hsa1129	0.3636
D00079	hsa5732	0.363	C	D	K
D03880	hsa155	0.3597
D00136	hsa152	0.3593
D02910	hsa147	0.3581			K
D01164	hsa3355	0.3556
D02361	hsa1814	0.3533
D01118	hsa3269	0.3532
D05740	hsa3355	0.3521		D
D03187	hsa5731	0.3507
D01118	hsa1129	0.3493		D	K
D00110	hsa4988	0.3488
D01699	hsa3269	0.3483
D03858	hsa1132	0.3459
D00598	hsa155	0.3452
D00563	hsa3269	0.3441		D		M
D00560	hsa4988	0.342
D00790	hsa3269	0.3414		D
D02361	hsa151	0.3404
D00563	hsa1813	0.3403		D
D03858	hsa1133	0.3376
D00540	hsa1131	0.336	C	D	K
D00494	hsa146	0.3354
D00494	hsa3358	0.3352
D01358	hsa150	0.3346			K
D00480	hsa1128	0.334		D
D00451	hsa3363	0.3334
D03966	hsa222545	0.3334
D02340	hsa3358	0.333	C	D
D01828	hsa57105	0.3329
D00726	hsa1129	0.3324				M
D03654	hsa3269	0.3275
D01964	hsa5731	0.3269
D02826	hsa3355	0.3265
D00790	hsa1816	0.3225
D00283	hsa11255	0.3219
D00676	hsa3354	0.3218
D01358	hsa151	0.3211			K
D02349	hsa154	0.3197		D	K
D00838	hsa4985	0.3196			K
D00059	hsa1816	0.319		D	K
D00563	hsa1128	0.3184
D00503	hsa3269	0.3157
D00514	hsa151	0.3153			K
D00682	hsa5737	0.3136			K
D00454	hsa3360	0.3123
D00601	hsa155	0.3114
D00270	hsa1815	0.3106	C	D
D02910	hsa146	0.3101			K
D02340	hsa1816	0.3097		D
D00356	hsa5731	0.3092
D00560	hsa3269	0.3073
D00498	hsa4986	0.3069		D	K
D00613	hsa1813	0.3067
D04625	hsa155	0.3061
D00674	hsa3350	0.3058		D	K
D03966	hsa2915	0.3054
D03442	hsa6752	0.3047
D00079	hsa5737	0.3027
D01269	hsa1129	0.3023	C	D
D03654	hsa1128	0.3019		D
D01164	hsa3352	0.301		D
D00270	hsa148	0.3008		D
D00965	hsa147	0.2976
D00110	hsa1129	0.2966		D
D00965	hsa146	0.2963
D02147	hsa155	0.2961				M
D02566	hsa147	0.2949		D
D03966	hsa2911	0.2949
D01164	hsa1812	0.2949		D
D00635	hsa155	0.2948
D02578	hsa3356	0.2937
D00513	hsa3363	0.2919
D00371	hsa140	0.2903	C
D00837	hsa4985	0.29		D
D01713	hsa3358	0.2895
D00110	hsa1813	0.2887
D00726	hsa3363	0.287
D01295	hsa1131	0.2844		D
D01051	hsa3355	0.2842
D00563	hsa147	0.2841		D
D00465	hsa1131	0.2834	C	D	K
D03365	hsa338442	0.2831
D01051	hsa1813	0.283			K
D00559	hsa1813	0.281		D	K
D05341	hsa5739	0.2787
D02361	hsa59340	0.2776
D02361	hsa1816	0.2772
D01871	hsa3356	0.277
D02578	hsa3360	0.2765
D02250	hsa886	0.2749
D01020	hsa154	0.2717
D03654	hsa1129	0.2707		D
D01745	hsa1812	0.2706
D05129	hsa185	0.2706
D00270	hsa3358	0.2703		D	K
D02250	hsa4988	0.2691
D02566	hsa146	0.2688		D
D01352	hsa5733	0.2685
D01390	hsa148	0.2667
D02358	hsa155	0.2665
D00525	hsa1129	0.2651		D	K
D01699	hsa1128	0.2648		D
D00300	hsa1128	0.2647
D02361	hsa150	0.2639
D00283	hsa152	0.2636		D
D04006	hsa140	0.2624		D
D02150	hsa148	0.2621
D01164	hsa3354	0.2615		D
D00095	hsa146	0.2604	C	D	K
D00676	hsa3350	0.2601		D
D02721	hsa64805	0.2593
D02671	hsa3358	0.259
D01269	hsa3269	0.2583
D00682	hsa5732	0.2573
D01973	hsa3358	0.2572
D00726	hsa1812	0.2565
D02340	hsa148	0.2549		D
D00454	hsa3350	0.2547		D
D01020	hsa153	0.2513
D01973	hsa3360	0.251
D00645	hsa155	0.2504
D00095	hsa147	0.2495	C	D	K
D00394	hsa3269	0.2477		D
D00480	hsa1813	0.2467		D
D00059	hsa154	0.2467
D00442	hsa4988	0.2467
D02250	hsa887	0.2459
D00563	hsa148	0.2449		D
D02354	hsa148	0.2449
D00493	hsa3358	0.2442
D00790	hsa3356	0.2437	C	D
D00454	hsa3357	0.2431		D
D00954	hsa147	0.2425
D02361	hsa11255	0.2422
D01227	hsa185	0.2415
D00503	hsa147	0.2404
D01699	hsa1129	0.2399	C	D
D00613	hsa1814	0.2382
D01051	hsa3357	0.2363
D00415	hsa3354	0.2354
D01358	hsa1128	0.235
D00451	hsa3274	0.2346
D00499	hsa3577	0.2334
D01051	hsa151	0.2328
D00954	hsa146	0.2327
D00726	hsa4543	0.2324
D00674	hsa3357	0.2318
D01692	hsa146	0.2315	C	D	K
D01973	hsa6915	0.2301
D00560	hsa4986	0.2298
D01717	hsa1128	0.229
D00503	hsa146	0.2281
D00613	hsa154	0.228
D01324	hsa1128	0.2278
D01713	hsa152	0.2254
D00283	hsa3274	0.2247
D00674	hsa3354	0.2245			K
D00180	hsa64805	0.224
D01164	hsa3351	0.2232		D
D00540	hsa1132	0.2227
D03210	hsa185	0.2212
D01103	hsa1131	0.2207			K
D00845	hsa4986	0.2199		D
D00646	hsa1132	0.2188		D
D00493	hsa1815	0.2178
D00646	hsa1131	0.2174		D	K
D01692	hsa147	0.2172	C	D	K
D01346	hsa2916	0.2169
D01051	hsa3352	0.2168
D01051	hsa3351	0.2167
D00270	hsa152	0.2157		D	K
D01352	hsa64805	0.2144
D00454	hsa3274	0.2139		D
D03365	hsa1128	0.2137
D00779	hsa1131	0.2132			K
D03442	hsa154	0.2131
D00493	hsa1128	0.2129
D02614	hsa155	0.212
D00426	hsa1813	0.2113	C	D	K	M
D02250	hsa4985	0.211
D00356	hsa5732	0.2105
D01358	hsa3358	0.2102			K
D00234	hsa1813	0.2097
D00332	hsa152	0.209
D00499	hsa338442	0.2077
D01346	hsa2912	0.2067
D05938	hsa4986	0.2064		D
D01346	hsa2913	0.2063
D00301	hsa4986	0.2059
D00059	hsa153	0.2051
D01297	hsa3356	0.2047
D00465	hsa1132	0.2034
D01964	hsa5739	0.202
D00411	hsa6915	0.2017
D01745	hsa3269	0.2016
D00521	hsa1131	0.2008		D
D00493	hsa148	0.2005
D01051	hsa1814	0.2002
D00394	hsa1128	0.1994		D
D04979	hsa1128	0.1991
D02671	hsa1815	0.1991
D00332	hsa135	0.1982
D00332	hsa151	0.1982
D04979	hsa3356	0.1978
D01118	hsa148	0.1977
D01164	hsa3363	0.1971		D
D00480	hsa148	0.1965		D
D00513	hsa1813	0.1955
D01745	hsa3356	0.1953
D00676	hsa3357	0.1952
D00528	hsa10800	0.1952
D00136	hsa148	0.1942				M
D00356	hsa5739	0.1934
D00454	hsa152	0.1933		D
D02357	hsa3358	0.1926		D	K
D00513	hsa3274	0.1925
D00528	hsa57105	0.1924
D00306	hsa4988	0.1924
D01295	hsa3356	0.1921
D02340	hsa1128	0.1921		D
D03210	hsa3577	0.1914
D00563	hsa1129	0.1911
D01051	hsa150	0.1905
D01332	hsa1128	0.1905
D00715	hsa1131	0.1892	C	D	K
D00110	hsa4985	0.189
D01164	hsa1815	0.1881		D
D00364	hsa1813	0.1877
D00676	hsa3361	0.1869
D00675	hsa3350	0.1868
D02578	hsa1128	0.1868
D00726	hsa1815	0.1856
D00442	hsa886	0.1854
D02356	hsa1132	0.1853
D00415	hsa3350	0.1853		D
D00606	hsa146	0.184
D03187	hsa5737	0.184
D04716	hsa3269	0.1834
D02826	hsa3350	0.1833
D00270	hsa146	0.1832		D
D01227	hsa9283	0.1828
D02354	hsa59340	0.1828
D00674	hsa3360	0.1827
D00675	hsa3354	0.1819
D00674	hsa3356	0.1814
D00106	hsa5732	0.1811
D00411	hsa5729	0.1806
D03442	hsa6753	0.1794
D00079	hsa5733	0.1776	C	D
D02578	hsa3357	0.1765
D02721	hsa5733	0.1765
D01297	hsa3269	0.1765
D01964	hsa5732	0.1762
D00110	hsa1816	0.1758
D00563	hsa152	0.1748	C	D	K
D03442	hsa6751	0.1746
D04625	hsa148	0.1745
D00682	hsa64805	0.1743
D06056	hsa3352	0.1741
D02578	hsa3577	0.1738
D00397	hsa3269	0.173
D00987	hsa3356	0.1728		D
D05341	hsa5731	0.1725
D01386	hsa155	0.1722			K
D00493	hsa151	0.1716
D02566	hsa1128	0.1716		D
D00059	hsa150	0.1708
D01891	hsa5739	0.1696
D00442	hsa4985	0.1691
D00775	hsa222545	0.1685
D01358	hsa1813	0.1675
D00493	hsa150	0.1675
D00106	hsa5737	0.1674
D02327	hsa1131	0.1663
D00079	hsa64805	0.1662
D06056	hsa3351	0.166
D01242	hsa1128	0.1658		D
D01236	hsa185	0.1649
D06056	hsa3358	0.1647		D
D02578	hsa3352	0.1644
D00442	hsa887	0.1643
D00364	hsa3356	0.1643
D00503	hsa151	0.1637
D02356	hsa1131	0.1637
D05129	hsa1241	0.1636
D00540	hsa1133	0.1635
D03210	hsa4988	0.1632
D00480	hsa1129	0.1621		D
D00524	hsa1131	0.162	C		K
D00318	hsa3269	0.1618
D01782	hsa1128	0.1616
D01358	hsa1129	0.1614
D01024	hsa150	0.1611
D00760	hsa1131	0.161
D01462	hsa3356	0.1609		D
D02354	hsa3357	0.1607
D01454	hsa148	0.1605
D00494	hsa1814	0.1604
D05113	hsa4985	0.1598	C	D	K
D00790	hsa150	0.1594
D04716	hsa4986	0.1594
D01118	hsa1813	0.1593
D05341	hsa222545	0.1592
D01324	hsa1813	0.1589
D06396	hsa1128	0.1587
D00987	hsa1814	0.1586		D
D03165	hsa1814	0.1584		D
D00682	hsa5733	0.1577
D00480	hsa3356	0.1567		D
D02340	hsa150	0.1566		D
D02566	hsa3356	0.1566		D
D00674	hsa3363	0.1565
D01118	hsa1131	0.1562			K
D03621	hsa3356	0.156
D01828	hsa3269	0.1554
D00780	hsa1814	0.1551	C	D
D00136	hsa146	0.155				M
D00683	hsa155	0.1548
D03642	hsa154	0.1547
D01164	hsa1816	0.1533		D
D01462	hsa1814	0.1531		D
D03442	hsa6755	0.1515
D00426	hsa3269	0.1508		D		M
D00410	hsa1128	0.1503
D00688	hsa155	0.1497
D02076	hsa146	0.1495
D02007	hsa4988	0.1495
D01390	hsa150	0.1493
D02250	hsa154	0.1492
D02250	hsa4986	0.149
D01713	hsa1813	0.1482
D02349	hsa152	0.1481			K
D00524	hsa338442	0.1468
D00415	hsa3361	0.1466
D05129	hsa56413	0.1462
D02340	hsa3350	0.146		D
D00465	hsa1133	0.1459
D00790	hsa1128	0.1457		D
D00528	hsa5724	0.1451
D02340	hsa151	0.1451		D
D02826	hsa150	0.145
D00503	hsa1128	0.1449
D00521	hsa1813	0.1445
D00270	hsa1128	0.1442		D	K
D00613	hsa146	0.1441		D
D00234	hsa1131	0.1436
D01828	hsa5729	0.1434
D02578	hsa3351	0.1431
D00415	hsa3357	0.1426
D01024	hsa151	0.1425
D00270	hsa147	0.142		D
D00503	hsa1815	0.1411
D01441	hsa56413	0.1411
D00300	hsa148	0.141
D00411	hsa5724	0.1409
D00563	hsa1812	0.1403		D
D01713	hsa1812	0.1402
D04040	hsa3269	0.1401
D00454	hsa59340	0.1401		D
D05341	hsa64805	0.14
D01051	hsa3358	0.1397
D00503	hsa150	0.1396
D01652	hsa3577	0.1391
D00234	hsa1128	0.1391
D00454	hsa3361	0.1388		D
D02359	hsa155	0.1384
D01164	hsa3361	0.1383
D00451	hsa4543	0.1382
D01713	hsa59340	0.1379
D01973	hsa1814	0.1376
D00765	hsa1131	0.1372
D00241	hsa222545	0.1367
D01051	hsa3354	0.1366
D00283	hsa155	0.1365
D01297	hsa1131	0.136
D02910	hsa155	0.136
D00563	hsa1814	0.1358		D
D02361	hsa3362	0.1354
D05740	hsa3354	0.1353
D00559	hsa1812	0.1349		D
D02340	hsa1815	0.1348	C	D
D02671	hsa3350	0.1345
D00684	hsa155	0.1341
D06056	hsa3355	0.134
D01324	hsa3356	0.1336
D00411	hsa3269	0.1335
D00837	hsa7201	0.1333
D01441	hsa1241	0.133
D00676	hsa3360	0.1329
D00480	hsa1812	0.1324
D00364	hsa1128	0.1323
D02566	hsa1813	0.1321		D
D00666	hsa1128	0.1319
D00646	hsa1133	0.1316		D
D02349	hsa153	0.1316			K
D00426	hsa3350	0.1316		D
D02149	hsa1812	0.131
D02150	hsa150	0.1309
D00493	hsa1129	0.1308
D02354	hsa3362	0.1307
D00241	hsa6915	0.1305
D00394	hsa148	0.13		D
D05938	hsa4985	0.1297		D
D02234	hsa151	0.1296
D01871	hsa148	0.1288
D00779	hsa1132	0.1288			K
D02354	hsa151	0.1288
D02082	hsa3269	0.1287
D00451	hsa150	0.1284
D00426	hsa151	0.1283		D		M
D02725	hsa6915	0.1281
D00528	hsa185	0.1281
D03274	hsa146	0.1278		D
D00563	hsa3350	0.1277				M
D00726	hsa150	0.1276
D01118	hsa1132	0.1275			K
D03415	hsa150	0.1274		D
D01994	hsa1128	0.1272
D02354	hsa11255	0.1271
D00371	hsa3577	0.1266
D01022	hsa154	0.1264
D02354	hsa3350	0.1261
D00426	hsa3358	0.1257	C	D		M
D00451	hsa1128	0.1257
D01020	hsa150	0.1255
D01164	hsa1128	0.1254		D
D00687	hsa155	0.1254
D01652	hsa64805	0.1252
D00094	hsa5739	0.125
D00300	hsa1129	0.125
D01024	hsa1128	0.125
D02356	hsa1133	0.1246
D02910	hsa1813	0.1243
D03442	hsa7201	0.1243
D03165	hsa3356	0.1241		D
D00513	hsa1812	0.124
D00524	hsa1132	0.1239			K
D00451	hsa1813	0.1239
D00780	hsa3356	0.1238		D
D03621	hsa1813	0.1238
D00180	hsa6010	0.1234
D01227	hsa3269	0.1234
D02826	hsa3354	0.1232
D01164	hsa3360	0.1229
D00227	hsa5032	0.1227
D00415	hsa3360	0.1222
D06056	hsa154	0.1222
D05792	hsa155	0.1222
D00234	hsa148	0.122
D00480	hsa1131	0.1219		D
D00136	hsa3350	0.1217
D01973	hsa148	0.1216
D02356	hsa3356	0.1216
D02671	hsa151	0.1214
D05312	hsa6752	0.1214
D00451	hsa1814	0.1213
D00687	hsa150	0.1213
D00493	hsa1131	0.1209
D00255	hsa3356	0.1206
D01871	hsa3358	0.1206	C
D00775	hsa3577	0.1206
D03858	hsa1813	0.1205
D00227	hsa5031	0.1204
D00494	hsa1816	0.1203
D00443	hsa4988	0.1203
D01454	hsa150	0.1202
D02361	hsa3577	0.1201
D00301	hsa4985	0.1201
D00528	hsa8843	0.1201				M
D00227	hsa5030	0.1198
D00483	hsa148	0.1197
D01994	hsa4988	0.1197
D00563	hsa3357	0.1196		D	K
D02234	hsa150	0.1193
D01295	hsa1815	0.1192
D00790	hsa148	0.1187
D00645	hsa148	0.1186
D00493	hsa59340	0.1185
D00563	hsa1815	0.1182
D00790	hsa151	0.1182
D00225	hsa3356	0.1182
D00493	hsa3350	0.1181
D01332	hsa1813	0.1181
D00332	hsa9052	0.1179
D01118	hsa3356	0.1175
D00059	hsa151	0.1175
D00775	hsa148	0.1174
D04034	hsa146	0.1174		D
D01295	hsa4985	0.117
D00227	hsa5029	0.1163
D00306	hsa148	0.1162
D01828	hsa185	0.1162
D01269	hsa1131	0.1161	C	D	K
D00775	hsa1814	0.1161
D02671	hsa150	0.1161
D01973	hsa3362	0.1155
D01871	hsa11255	0.1155
D04979	hsa1813	0.1155
D01324	hsa1129	0.1154
D01352	hsa6010	0.1154
D01390	hsa146	0.1151
D01297	hsa1813	0.1151
D00442	hsa4986	0.1151
D00613	hsa153	0.1149
D00494	hsa150	0.1147
D01164	hsa3362	0.1147		D
D00394	hsa1813	0.1145		D
D00095	hsa150	0.1144	C	D	K
D00049	hsa2550	0.1144
D01324	hsa1131	0.114
D02327	hsa1132	0.1137
D01324	hsa1812	0.1133
D05312	hsa6751	0.1131
D00113	hsa3269	0.1129
D02826	hsa148	0.1127
D00227	hsa64805	0.1127
D04006	hsa3577	0.1125
D00965	hsa3577	0.1124
D01871	hsa1813	0.1122
D00674	hsa6915	0.1121
D04034	hsa154	0.112
D01973	hsa1813	0.1119
D02910	hsa1812	0.1118
D00136	hsa3269	0.1117
D00560	hsa3356	0.1117	C
D00227	hsa5028	0.1116
D00094	hsa150	0.1112
D01103	hsa1132	0.1112			K
D02150	hsa146	0.1106
D05740	hsa3350	0.1104
D01745	hsa1816	0.1099
D02327	hsa11255	0.1098
D00509	hsa154	0.1097
D00336	hsa3360	0.1097
D00094	hsa5731	0.1093
D00524	hsa3360	0.1092
D00726	hsa338442	0.1084
D00726	hsa1816	0.1082
D01441	hsa10800	0.1082
D02354	hsa150	0.1079
D05129	hsa5732	0.1079
D04979	hsa1129	0.1071
D06056	hsa3362	0.1071
D00270	hsa3350	0.1071		D
D05312	hsa1814	0.107
D00845	hsa4985	0.1066		D
D01712	hsa64805	0.1066
D00371	hsa64805	0.1065
D01462	hsa3269	0.1065
D00503	hsa3350	0.1064
D00274	hsa1131	0.1063
D00514	hsa152	0.1059			K
D03654	hsa1813	0.1057
D01295	hsa1128	0.1057		D
D00454	hsa3355	0.1056
D02354	hsa147	0.1056
D02361	hsa153	0.1053
D00726	hsa151	0.1053
D02671	hsa3357	0.1052
D01227	hsa3351	0.1052
D01713	hsa1815	0.1051
D05341	hsa5732	0.1051
D04716	hsa4985	0.1049
D00837	hsa152	0.1047
D00646	hsa148	0.1046
D00494	hsa151	0.1045
D00451	hsa153	0.1045
D01227	hsa4988	0.1045
D00136	hsa147	0.104				M
D00521	hsa1812	0.1039
D00965	hsa153	0.1038
D02884	hsa64805	0.1037
D02578	hsa154	0.1037
D01227	hsa3352	0.1036
D00498	hsa4985	0.1033
D00454	hsa3354	0.1032		D
D02340	hsa3357	0.1031
D01652	hsa3269	0.1025
D00521	hsa1128	0.1024		D
D00415	hsa3358	0.1022
D01051	hsa1128	0.1022
D00426	hsa150	0.102		D		M
D00180	hsa6915	0.1019
D03654	hsa1133	0.1017		D
D02566	hsa1129	0.1016		D
D00397	hsa11255	0.1016
D00503	hsa1129	0.1015
D01024	hsa1129	0.1015
D00674	hsa3361	0.1014
D00234	hsa1129	0.1013
D02578	hsa3355	0.1013
D00676	hsa3269	0.1012
D02578	hsa8843	0.1012
D04006	hsa64805	0.1011
D02578	hsa3362	0.1009
D00270	hsa1129	0.1008			K
D00665	hsa1128	0.1008
D00715	hsa1132	0.1006			K
D01390	hsa151	0.1005
D00528	hsa338442	0.1003
D01022	hsa153	0.1003
D00451	hsa8843	0.1001
D00480	hsa11255	0.1
D02354	hsa146	0.0999
D02884	hsa3577	0.0998
D05341	hsa5737	0.0998
D00332	hsa222545	0.0996
D04979	hsa148	0.0996
D01071	hsa8843	0.0995
D01020	hsa151	0.0994
D01973	hsa59340	0.0993
D00364	hsa1812	0.0992
D00426	hsa3363	0.0989				M
D01712	hsa3577	0.0983
D01965	hsa3356	0.0983
D00283	hsa153	0.0981
D00136	hsa1815	0.0981	C
D00227	hsa2846	0.0981
D01713	hsa1128	0.098
D01390	hsa147	0.098
D02327	hsa59340	0.0975
D01462	hsa1812	0.0975		D
D03274	hsa154	0.0972
D01051	hsa3269	0.0972
D03879	hsa150	0.0966
D01164	hsa150	0.0964		D
D00306	hsa154	0.0964
D03642	hsa2550	0.0964
D00227	hsa10161	0.0964
D03210	hsa148	0.0963
D00227	hsa9934	0.0962
D00775	hsa185	0.096
D00775	hsa154	0.0958
D01965	hsa151	0.0957
D00675	hsa3357	0.0953
D06396	hsa4988	0.0953
D00106	hsa6010	0.0952
D05938	hsa1128	0.0951
D00397	hsa3577	0.0951
D00513	hsa1814	0.095
D00520	hsa11255	0.0946
D02150	hsa147	0.0945
D04716	hsa148	0.0944
D04716	hsa1128	0.0944
D00274	hsa148	0.0942
D00332	hsa140	0.0941
D00514	hsa3577	0.094
D01713	hsa1816	0.094
D02340	hsa1129	0.0938		D
D01871	hsa1812	0.0937
D00454	hsa11255	0.0936
D01713	hsa11255	0.0933
D00513	hsa1815	0.0933
D00274	hsa1132	0.0933
D04979	hsa1131	0.0933
D00094	hsa134	0.0932
D00336	hsa3355	0.0931
D02578	hsa153	0.093
D02721	hsa6010	0.093
D02340	hsa146	0.0929
D00059	hsa148	0.0928
D03966	hsa134	0.0927
D00451	hsa155	0.0926
D00241	hsa154	0.0925
D00837	hsa150	0.0924
D00675	hsa3361	0.0924
D00483	hsa3360	0.0923
D00726	hsa148	0.0923
D01164	hsa148	0.0923		D
D01973	hsa146	0.0919
D01652	hsa1813	0.0918
D02076	hsa154	0.0916
D00113	hsa1812	0.0915
D00480	hsa59340	0.0915
D00394	hsa3356	0.0915		D
D00509	hsa153	0.0912
D00451	hsa59340	0.0912
D02354	hsa3360	0.0912
D01965	hsa1128	0.0911
D01965	hsa150	0.0911
D00837	hsa154	0.091
D02374	hsa150	0.091
D01242	hsa1813	0.0909		D
D00306	hsa153	0.0909
D00675	hsa185	0.0909
D01118	hsa1133	0.0909			K
D00609	hsa3356	0.0908
D04716	hsa11255	0.0907
D00454	hsa3352	0.0906		D
D02070	hsa3269	0.0905
D01164	hsa151	0.0904		D
D02588	hsa4988	0.0902
D05129	hsa222545	0.0902
D01352	hsa6915	0.0901
D01925	hsa4988	0.09
D00676	hsa3363	0.0899
D03621	hsa11255	0.0898
D01022	hsa155	0.0897
D03415	hsa151	0.0897		D
D01782	hsa1131	0.0894
D00524	hsa1133	0.0892			K
D01236	hsa4985	0.0892
D00987	hsa1812	0.0892		D
D00676	hsa3358	0.0891
D00646	hsa3269	0.089
D01020	hsa155	0.0889
D00225	hsa3269	0.0889
D00954	hsa4988	0.0888
D01441	hsa1813	0.0888
D02150	hsa151	0.0886
D01346	hsa2917	0.0886
D00442	hsa154	0.0886
D01051	hsa1129	0.0885
D01699	hsa1133	0.0884		D
D01782	hsa1813	0.0882
D02361	hsa3350	0.088
D01024	hsa3269	0.088
D02076	hsa148	0.088
D06056	hsa1128	0.0879
D01965	hsa153	0.0879
D01295	hsa1129	0.0878		D
D00779	hsa1133	0.0878			K
D00528	hsa1234	0.0877
D00234	hsa4988	0.0877
D00790	hsa1129	0.0876		D
D01346	hsa2914	0.0875
D02070	hsa1812	0.0875
D00483	hsa150	0.0874
D01386	hsa148	0.0873			K
D00674	hsa3358	0.0873
D00095	hsa151	0.0872	C	D	K
D00845	hsa1128	0.0872
D00676	hsa3356	0.087
D06056	hsa153	0.0867
D00432	hsa148	0.0865
D02147	hsa148	0.0865
D03621	hsa1812	0.0863
D05312	hsa7201	0.0862
D00451	hsa154	0.0862
D02374	hsa148	0.086
D01782	hsa1129	0.0858
D02671	hsa3360	0.0858
D00513	hsa1816	0.0858
D00437	hsa1812	0.0857
D02340	hsa147	0.0857		D
D05740	hsa154	0.0856
D01358	hsa3350	0.0856			K
D02910	hsa3356	0.0855
D01973	hsa147	0.0851
D00574	hsa8843	0.0847
D01692	hsa3360	0.0846
D00411	hsa1234	0.0846
D00494	hsa3577	0.0846
D00110	hsa154	0.0845
D01103	hsa1133	0.0845			K
D01699	hsa1813	0.0845
D01965	hsa1129	0.0845
D00451	hsa151	0.0845
D02671	hsa1128	0.0844
D00234	hsa1812	0.0843
D00563	hsa1816	0.0841		D
D03654	hsa1132	0.0839		D
D00227	hsa3577	0.0839
D00520	hsa59340	0.0837
D00049	hsa3577	0.0837
D02327	hsa1133	0.0836
D00503	hsa3358	0.0835
D02278	hsa2918	0.0835
D00563	hsa3362	0.0834
D00110	hsa1131	0.0832
D01358	hsa1812	0.0831
D00779	hsa4988	0.0828
D02910	hsa1128	0.0827
D00760	hsa1132	0.0827
D00094	hsa64805	0.0827
D01297	hsa148	0.0826
D00560	hsa151	0.0826
D00780	hsa1812	0.0825		D
D03642	hsa153	0.0823
D01242	hsa11255	0.0823
D01454	hsa146	0.0823
D00480	hsa1132	0.0822		D
D05312	hsa6755	0.082
D00574	hsa185	0.0819
D00255	hsa1812	0.0819
D01118	hsa1812	0.0819
D00300	hsa1131	0.0818
D01297	hsa3358	0.0818
D00241	hsa1812	0.0818
D00609	hsa3360	0.0816
D00954	hsa185	0.0816
D03165	hsa1812	0.0815		D
D01024	hsa153	0.0811
D01297	hsa1132	0.081
D01126	hsa2550	0.0809
D00225	hsa148	0.0805
D00965	hsa154	0.0805
D01024	hsa3356	0.0803
D02566	hsa1131	0.0801		D
D01236	hsa152	0.0799
D01295	hsa59340	0.0798
D02147	hsa150	0.0797
D01236	hsa150	0.0796
D00300	hsa1132	0.0793
D01332	hsa3356	0.0793
D00559	hsa2918	0.0791
D00613	hsa147	0.0791		D
D04979	hsa1812	0.079
D01713	hsa1129	0.079
D03274	hsa148	0.0787		D
D02234	hsa4988	0.0784
D00715	hsa1133	0.0783			K
D01652	hsa1814	0.0783
D00493	hsa3357	0.0781
D02279	hsa2550	0.0781
D01652	hsa10800	0.078
D01973	hsa150	0.078
D02826	hsa151	0.078
D00394	hsa1129	0.0779		D
D01712	hsa5032	0.0779
D01699	hsa1132	0.0777		D
D00274	hsa3269	0.0777
D05129	hsa5724	0.0774
D00493	hsa3360	0.0774
D00775	hsa2550	0.0773
D00769	hsa150	0.0772
D00059	hsa2550	0.0771
D05129	hsa6915	0.0771
D06396	hsa1814	0.077
D00364	hsa1814	0.077
D00274	hsa1813	0.0769
D02361	hsa3357	0.0769
D03365	hsa3577	0.0769
D00234	hsa1816	0.0768
D02007	hsa4986	0.0767
D01712	hsa5031	0.0766
D01712	hsa5030	0.0765
D01346	hsa6915	0.0765
D02357	hsa148	0.0765
D01358	hsa1131	0.0764
D00364	hsa148	0.0764
D05312	hsa1813	0.0764
D00996	hsa1812	0.0764
D00113	hsa4986	0.0764
D03621	hsa148	0.0763
D02884	hsa5032	0.0763
D00613	hsa148	0.0762		D
D06056	hsa3357	0.0761		D
D01441	hsa57105	0.0761
D02356	hsa154	0.076
D06056	hsa3356	0.0759		D
D00493	hsa3352	0.0759
D00180	hsa5729	0.0757
D00514	hsa3269	0.0756
D02884	hsa5031	0.0754
D02884	hsa5030	0.0754
D00520	hsa1128	0.0753
D00726	hsa153	0.0753
D01454	hsa151	0.0751
D01713	hsa155	0.0748
D00627	hsa152	0.0747
D00079	hsa6010	0.0747
D06396	hsa8843	0.0745
D00419	hsa6915	0.0745
D02721	hsa6915	0.0743
D00521	hsa1814	0.0743
D00241	hsa10800	0.0741
D00560	hsa150	0.0741
D01441	hsa1909	0.0741
D01712	hsa5029	0.0739
D00606	hsa147	0.0739
D01713	hsa3362	0.0738
D00682	hsa6010	0.0738
D00480	hsa3577	0.0737
D02671	hsa3352	0.0736
D00451	hsa148	0.0736
D00270	hsa153	0.0735
D00560	hsa59340	0.0734
D01164	hsa3269	0.0733		D
D02721	hsa9052	0.0733
D00415	hsa1128	0.0733
D02234	hsa152	0.0732
D05312	hsa185	0.0732
D00136	hsa1128	0.0731
D00274	hsa8843	0.0731
D05740	hsa3361	0.0731
D02884	hsa5029	0.0729
D00563	hsa1131	0.0728
