# Supplementary material for: Neighborhood Regularized Logistic Matrix Factorization for Drug-Target Interaction Prediction
Source: PLoS Comput Biol. 2016 Feb 12;12(2):e1004760. doi: 10.1371/journal.pcbi.1004760 (PMC4752318; doi:10.1371/journal.pcbi.1004760)
Supplement: S3 Text — (TXT) [file pcbi.1004760.s019.txt]

D00528	hsa1080	0.9724
D00438	hsa779	0.932	C	D	K
D00349	hsa773	0.9003
D00542	hsa3736	0.8961
D00552	hsa6331	0.8916			K
D00528	hsa3783	0.8612
D00438	hsa773	0.8165
D00477	hsa6336	0.7977	C
D00538	hsa6331	0.7894	C	D	K
D03365	hsa1137	0.7677	C	D
D01768	hsa6331	0.7562	C
D02098	hsa8645	0.7467
D01799	hsa3758	0.7388
D05024	hsa779	0.7328
D01599	hsa3758	0.7258
D00495	hsa8913	0.7199	C
D00726	hsa1138	0.6836
D05024	hsa775	0.678
D02088	hsa6336	0.677	C
D01448	hsa3782	0.6594
D00799	hsa3782	0.6428
D02272	hsa3738	0.6416
D00477	hsa8645	0.6383
D02360	hsa6530	0.634
D00367	hsa6532	0.6204	C	D	K
D02356	hsa3776	0.6103
D00438	hsa781	0.6029
D00524	hsa1134	0.6026
D00639	hsa6336	0.6004	C
D00642	hsa3738	0.5947
D00392	hsa8911	0.5755	C
D00136	hsa116443	0.5748
D00380	hsa3767	0.5711	C		K
D02088	hsa8645	0.566
D01575	hsa3781	0.5655
D00548	hsa2570	0.5563
D00294	hsa3776	0.547
D00616	hsa3743	0.5459
D00775	hsa6323	0.5453	C
D02163	hsa3781	0.5445
D00640	hsa6336	0.5415	C
D00550	hsa2570	0.5402		D
D00219	hsa3767	0.5399	C
D03365	hsa1134	0.5392
D00638	hsa3738	0.5376
D00791	hsa3781	0.535
D03991	hsa8645	0.527
D00638	hsa8645	0.5269
D03830	hsa3743	0.5155
D00336	hsa3767	0.5147	C	D	K
D06172	hsa6323	0.5132			K
D00639	hsa8645	0.511
D02362	hsa6530	0.5097		D
D02272	hsa9312	0.5079
D04999	hsa6532	0.5071		D
D01575	hsa3782	0.5027
D00524	hsa1139	0.5026
D00354	hsa6336	0.5024	C			M
D00775	hsa2898	0.5019				M
D00545	hsa2742	0.4969				M
D00225	hsa2570	0.4949
D00545	hsa2743	0.4944	C			M
D00648	hsa27133	0.4896
D02234	hsa3782	0.4796
D03365	hsa1139	0.4773		D
D02087	hsa8645	0.4738
D00329	hsa2570	0.4698		D
D00319	hsa93589	0.4634
D00593	hsa3767	0.4561	C	D
D00319	hsa783	0.4559		D		M
D02566	hsa6532	0.452
D00553	hsa6323	0.4486	C		K
D00495	hsa8912	0.4472	C
D00319	hsa786	0.447				M
D03991	hsa6336	0.4449
D02041	hsa2743	0.4441
D02262	hsa1135	0.4403
D00136	hsa3757	0.4394
D00349	hsa777	0.4335
D00035	hsa6530	0.4295
D00539	hsa2554	0.4285
D00392	hsa8912	0.4268	C
D00649	hsa8911	0.4213
D04370	hsa285242	0.4176			K
D00394	hsa3782	0.4155
D00456	hsa285242	0.4141			K
D00647	hsa9424	0.4117
D00294	hsa10060	0.4106
D01768	hsa6328	0.4105	C
D00733	hsa6328	0.4079			K
D00816	hsa3781	0.4002
D00456	hsa9177	0.3997			K
D00228	hsa6531	0.3994		D
D04370	hsa9177	0.3986			K
D02087	hsa6336	0.3981	C
D00349	hsa782	0.3979
D01768	hsa6329	0.3944	C
D02347	hsa6262	0.3942			K
D03878	hsa3782	0.3926
D00619	hsa3737	0.3883
D00642	hsa9312	0.3882
D01242	hsa3781	0.3877
D02347	hsa6263	0.3874			K
D00733	hsa6329	0.387			K
D00560	hsa3757	0.3817		D
D00513	hsa170572	0.38
D01118	hsa3782	0.3775
D00504	hsa6331	0.3773	C
D00619	hsa773	0.3743		D
D00726	hsa170572	0.3678			K
D00524	hsa1138	0.3668
D00709	hsa8911	0.3665
D00335	hsa6833	0.3649	C	D	K	M
D06172	hsa6328	0.364			K
D00499	hsa1134	0.3615
D02262	hsa3743	0.3602
D02261	hsa3743	0.3583
D05024	hsa778	0.3579
D00451	hsa170572	0.3572
D00619	hsa778	0.3562	C	D	K
D00812	hsa3781	0.356
D00480	hsa3781	0.3512
D02204	hsa1141	0.3508			K
D00617	hsa93589	0.3506
D06172	hsa6329	0.3494			K
D02261	hsa3741	0.3477
D00619	hsa3741	0.3456
D00379	hsa6833	0.3455	C		K
D00617	hsa783	0.345		D
D00563	hsa9177	0.3449			K
D00513	hsa200909	0.3438
D00619	hsa3746	0.3435
D05458	hsa6532	0.3433		D
D00349	hsa774	0.3424
D01969	hsa778	0.3397			K
D00563	hsa285242	0.3393			K
D02356	hsa6335	0.3385
D00349	hsa5310	0.3376
D03365	hsa1138	0.3369		D
D00648	hsa3776	0.3355
D00709	hsa8912	0.3353
D00536	hsa2554	0.3345				M
D02356	hsa6326	0.3342
D06172	hsa6335	0.3314			K
D01768	hsa6323	0.3307	C
D00553	hsa6328	0.3288	C		K
D00349	hsa55799	0.3285
D00451	hsa200909	0.3276
D06172	hsa6326	0.3275			K
D00283	hsa170572	0.3258
D02262	hsa3741	0.3257
D02356	hsa56660	0.3216
D00726	hsa200909	0.3215			K
D06172	hsa6334	0.3211			K
D01969	hsa3738	0.321
D00798	hsa3782	0.3209
D00552	hsa6323	0.3201			K
D00349	hsa9254	0.3198		D
D01295	hsa3757	0.3191
D01969	hsa773	0.3181
D00775	hsa3778	0.318
D00035	hsa6532	0.3159
D00619	hsa3736	0.3154
D00303	hsa6323	0.3152			K
D00553	hsa6329	0.3122	C
D02262	hsa3739	0.3105
D00349	hsa784	0.3091
D00349	hsa785	0.3081
D00649	hsa6330	0.3069
D01969	hsa3743	0.3049
D00711	hsa1135	0.3046
D00349	hsa59284	0.3031
D00799	hsa3763	0.2999
D00354	hsa8645	0.2998
D03365	hsa9177	0.2994
D00283	hsa200909	0.2969
D00709	hsa6331	0.2948
D00617	hsa786	0.2944
D02261	hsa3739	0.2938
D02237	hsa6531	0.2935
D01828	hsa3758	0.2926
D00709	hsa6328	0.292
D00649	hsa55800	0.2914
D03274	hsa3780	0.2908
D00553	hsa6335	0.2905	C
D00225	hsa2741	0.2903
D00438	hsa8912	0.2902
D00547	hsa2570	0.2891
D00499	hsa1139	0.2887		D
D03742	hsa6530	0.2884		D
D02356	hsa6334	0.2874
D03365	hsa285242	0.287
D00538	hsa6326	0.2856	C	D	K
D00553	hsa6326	0.2854	C		K
D00607	hsa6531	0.2854
D00538	hsa6335	0.285	C	D	K
D03878	hsa6532	0.2837
D02041	hsa6530	0.2805
D00631	hsa3782	0.2805
D00438	hsa8913	0.2799
D00349	hsa27092	0.2797
D00709	hsa6329	0.2797
D00349	hsa10369	0.2797
D00533	hsa6336	0.2783	C
D00329	hsa2741	0.2767
D00553	hsa6334	0.2765	C
D00349	hsa55503	0.2757
D00373	hsa6331	0.2739
D00648	hsa779	0.273
D00548	hsa2743	0.2728
D04034	hsa3780	0.2726
D00711	hsa6532	0.2725
D00619	hsa777	0.2725
D00438	hsa8911	0.2721
D02356	hsa2893	0.2719
D00499	hsa1138	0.2717
D00349	hsa3710	0.2716
D00775	hsa6326	0.2704	C
D00533	hsa6328	0.2695	C		K
D02356	hsa2892	0.2693
D00593	hsa6833	0.2685	C	D	K
D00219	hsa6833	0.2682	C		K
D02914	hsa783	0.2681		D
D02914	hsa93589	0.2673
D01603	hsa6532	0.2671
D00775	hsa6335	0.2666	C
D00533	hsa6329	0.2666	C		K
D01828	hsa1080	0.2659
D01450	hsa3743	0.2656
D00616	hsa776	0.2654	C		K
D00649	hsa6324	0.2653
D00349	hsa3708	0.2634
D00349	hsa8989	0.263
D00619	hsa9312	0.2616
D00373	hsa3782	0.2614
D00619	hsa3757	0.2599		D
D00319	hsa781	0.2586		D		M
D00708	hsa6336	0.2579	C
D00549	hsa8001	0.2568
D00963	hsa1135	0.2559
D00798	hsa6331	0.2557
D00616	hsa773	0.2556
D03830	hsa776	0.2548			K
D00294	hsa3767	0.2548	C	D	K
D02173	hsa1141	0.2547		D
D00791	hsa3763	0.2537
D00499	hsa2570	0.2535
D01603	hsa6531	0.2532
D00495	hsa2554	0.2528
D00538	hsa6334	0.2524	C		K
D02356	hsa6833	0.2523
D00536	hsa8001	0.2511
D00530	hsa2743	0.251
D00647	hsa3756	0.2509
D03826	hsa9312	0.249
D02356	hsa40	0.2486
D02234	hsa3780	0.2482
D02356	hsa3767	0.2476		D
D00548	hsa2741	0.2473
D00775	hsa40	0.2469
D00649	hsa6332	0.2465
D02566	hsa3782	0.2463
D00252	hsa6323	0.2458	C		K
D00504	hsa6334	0.2445	C
D00110	hsa3359	0.2444
D00394	hsa6531	0.2427		D
D00303	hsa6326	0.2426			K
D05453	hsa1141	0.2424
D02041	hsa6531	0.2415
D00303	hsa6335	0.2411			K
D00798	hsa3781	0.2403
D00548	hsa2742	0.2402
D00553	hsa6336	0.2376	C		K
D02356	hsa41	0.2376
D00550	hsa2741	0.2375
D00775	hsa41	0.2375
D00438	hsa782	0.2368		D
D00504	hsa6335	0.2367	C
D06172	hsa6336	0.2364
D01969	hsa3763	0.2358
D00504	hsa6326	0.2355	C
D00329	hsa2743	0.235
D03580	hsa9312	0.2348
D00538	hsa3778	0.2342
D00619	hsa3758	0.2324
D00539	hsa1141	0.2323
D05077	hsa6323	0.2313			K
D00615	hsa93589	0.231
D00615	hsa783	0.2309		D
D00726	hsa6336	0.2307
D05458	hsa6331	0.2306
D00775	hsa6334	0.2303	C
D00035	hsa6531	0.2302
D05077	hsa6328	0.2301			K
D00332	hsa6323	0.23
D01768	hsa6335	0.2293	C
D01969	hsa3744	0.2289
D00709	hsa6334	0.2282
D00294	hsa56660	0.228
D03830	hsa3739	0.227
D02163	hsa3763	0.2259
D01854	hsa3758	0.2258
D00636	hsa3738	0.2251
D02261	hsa1135	0.2248
D00709	hsa6335	0.2245
D00616	hsa3739	0.2243
D00283	hsa6530	0.2236
D00225	hsa2743	0.2233
D00636	hsa3763	0.223
D00110	hsa6534	0.2222
D00512	hsa6323	0.2219	C	D	K
D02237	hsa6532	0.2217
D05077	hsa6329	0.2215			K
D05024	hsa776	0.2207
D02356	hsa2890	0.2204
D00638	hsa3763	0.2201
D01768	hsa6326	0.22	C
D00547	hsa8001	0.2199
D00110	hsa11254	0.2198
D00709	hsa6326	0.2197
D05024	hsa3743	0.2192
D00619	hsa3739	0.2184
D00809	hsa3780	0.2184
D00638	hsa3784	0.2179
D05156	hsa1141	0.2177		D
D02356	hsa6323	0.2173
D00547	hsa56660	0.2166
D00331	hsa3778	0.215
D02914	hsa786	0.2139
D01575	hsa3763	0.213
D02630	hsa3757	0.2126
D01448	hsa3780	0.2125
D00636	hsa3741	0.2119
D00329	hsa2742	0.2117
D02566	hsa6531	0.2109
D00319	hsa8911	0.2096				M
D00607	hsa6532	0.2095
D01108	hsa782	0.2088		D
D00319	hsa8912	0.2088		D		M
D03742	hsa8973	0.208
D00319	hsa8913	0.2073				M
D01448	hsa3763	0.2072
D00438	hsa774	0.2068
D03742	hsa1136	0.2065		D
D00530	hsa2742	0.2059
D00642	hsa6336	0.2059	C
D01768	hsa6334	0.2054	C
D00647	hsa81033	0.205
D00504	hsa6328	0.2043	C
D00708	hsa6328	0.2042	C
D03830	hsa773	0.204
D00524	hsa1140	0.204
D02087	hsa3763	0.2032
D02253	hsa2567	0.2022		D	K
D02253	hsa2566	0.202		D	K
D00319	hsa777	0.2014				M
D00726	hsa6323	0.2006
D02360	hsa6531	0.2005		D
D00761	hsa1137	0.2005
D03365	hsa1144	0.1996
D00552	hsa116443	0.1994
D00380	hsa1080	0.1992
D03365	hsa1140	0.1992
D02207	hsa9312	0.199
D00294	hsa2895	0.1983
D00761	hsa8973	0.1979
D00550	hsa2743	0.197
D02546	hsa6534	0.197
D00638	hsa3739	0.1967
D00524	hsa1144	0.1965
D02272	hsa1135	0.1962
D00338	hsa2555	0.1962	C	D
D00799	hsa3780	0.1962
D00225	hsa2742	0.196
D00638	hsa6336	0.1958
D00648	hsa778	0.1954
D01111	hsa3767	0.1953	C
D02546	hsa11254	0.1953
D00504	hsa6329	0.1953	C
D00195	hsa1141	0.195
D00647	hsa90134	0.1946
D04999	hsa3359	0.1945
D02087	hsa3741	0.1944
D00338	hsa2559	0.1939	C	D
D00542	hsa6261	0.1938				M
D00761	hsa1136	0.1938
D01108	hsa779	0.1926		D
D00438	hsa55799	0.1924
D00345	hsa3782	0.192
D04370	hsa170572	0.192			K
D00629	hsa3739	0.1918
D00338	hsa2558	0.1916	C	D
D00438	hsa777	0.1915
D02546	hsa116443	0.1907
D00779	hsa1136	0.1906
D00542	hsa2743	0.1906	C
D00303	hsa6334	0.1901			K
D00252	hsa6326	0.1899	C		K
D00252	hsa6335	0.1898	C		K
D00779	hsa8973	0.1897
D02253	hsa2564	0.1896		D	K
D00338	hsa2556	0.1896	C	D
D04370	hsa200909	0.1885			K
D01256	hsa2890	0.1884				M
D00611	hsa1141	0.1881			K
D00364	hsa3359	0.1878
D03742	hsa57053	0.1877
D00640	hsa3743	0.1876
D00560	hsa3783	0.1876
D00373	hsa3781	0.1875
D05024	hsa3763	0.1873
D00438	hsa785	0.187		D
D02546	hsa2890	0.187
D00136	hsa3763	0.1866
D01799	hsa6833	0.1865			K
D00642	hsa3737	0.186
D00615	hsa786	0.186
D00136	hsa8913	0.1852
D00542	hsa2742	0.1847
D00708	hsa6329	0.1844	C
D02101	hsa9312	0.1841
D00438	hsa9254	0.1839
D00537	hsa6334	0.1839	C		K
D00552	hsa6326	0.1836			K
D01969	hsa776	0.1836			K
D00303	hsa116443	0.1835
D00640	hsa3763	0.1832
D03991	hsa3741	0.1831
D02356	hsa2891	0.183
D00647	hsa3743	0.1827
D03742	hsa55584	0.1827
D00351	hsa1080	0.1827
D00726	hsa6331	0.1824
D00195	hsa9312	0.1823
D00438	hsa784	0.182		D
D00438	hsa59284	0.1816
D00552	hsa6335	0.1814			K
D00521	hsa8911	0.1814
D00574	hsa2554	0.181
D04999	hsa6529	0.1809
D00726	hsa6334	0.1808
D00521	hsa8913	0.1807
D00524	hsa3359	0.1803
D05453	hsa1145	0.1802
D00636	hsa6331	0.1796
D00648	hsa783	0.1796
D00542	hsa6263	0.1793				M
D00636	hsa3744	0.1793
D02207	hsa3782	0.1792
D00338	hsa2557	0.1791	C	D
D02272	hsa3737	0.1788
D02630	hsa773	0.1787
D03742	hsa1138	0.1781
D00726	hsa6335	0.1779
D00351	hsa3763	0.1772
D00617	hsa3738	0.1768
D00528	hsa6833	0.1764
D00364	hsa6331	0.1761
D05077	hsa6335	0.1754			K
D00438	hsa27092	0.1746
D02204	hsa1145	0.1745
D00294	hsa1080	0.1744
D00228	hsa3359	0.1743		D
D01599	hsa6833	0.1742		D	K	M
D00438	hsa6261	0.1733
D00779	hsa55584	0.1729
D00733	hsa6323	0.1728			K
D00761	hsa57053	0.1725
D01108	hsa778	0.1721
D00615	hsa3739	0.1719
D00761	hsa55584	0.1717
D00765	hsa1136	0.1713
D00779	hsa57053	0.1713
D05077	hsa6326	0.1709			K
D00438	hsa3710	0.1708
D00550	hsa2742	0.1702
D00633	hsa3778	0.1698
D00765	hsa8973	0.1694
D00545	hsa56660	0.1694
D01969	hsa777	0.1693
D03742	hsa1134	0.1687
D00283	hsa6532	0.1684
D00617	hsa777	0.1682
D00332	hsa6335	0.1681
D03742	hsa1137	0.1681		D
D00437	hsa3739	0.1678
D00351	hsa3743	0.1678
D01253	hsa2555	0.1677	C	D	K
D01969	hsa3747	0.1673
D00335	hsa1080	0.167
D02262	hsa27133	0.1666
D03991	hsa3763	0.166
D00438	hsa10369	0.1651
D05077	hsa6334	0.1651			K
D05156	hsa1145	0.1649
D01253	hsa2559	0.1649	C	D	K
D02272	hsa3752	0.1648
D00726	hsa6326	0.1648
D00294	hsa2899	0.1647
D00809	hsa3763	0.1646
D00252	hsa116443	0.1645
D00537	hsa6326	0.1641	C		K
D00438	hsa5310	0.1641
D00438	hsa3708	0.1639
D00438	hsa8989	0.1639
D00647	hsa54207	0.1638
D02546	hsa2891	0.1637
D05077	hsa3763	0.1636
D01253	hsa2558	0.1635	C	D	K
D00521	hsa8912	0.1631
D01287	hsa3741	0.1629
D00771	hsa2891	0.1628
D05156	hsa9312	0.1626
D00611	hsa1145	0.1623			K
D03742	hsa1139	0.1616		D
D05024	hsa3744	0.1615
D00438	hsa6262	0.1613
D00438	hsa55503	0.1608
D02272	hsa6336	0.1607
D00438	hsa6263	0.1607
D00110	hsa6328	0.1607			K
D01253	hsa2556	0.1605	C	D	K
D00537	hsa6335	0.1603	C		K
D00544	hsa3778	0.1603
D02630	hsa777	0.1599
D00512	hsa6335	0.1598	C		K
D00392	hsa2554	0.1597
D00619	hsa3784	0.1596
D02101	hsa1141	0.1593
D00761	hsa1138	0.159
D02914	hsa777	0.159
D00332	hsa6326	0.1587
D00530	hsa2741	0.1587
D04048	hsa3741	0.1586
D00697	hsa2555	0.1585	C	D	K
D00631	hsa6530	0.1584
D00631	hsa3763	0.1582
D00456	hsa170572	0.1581			K
D00642	hsa3757	0.158		D
D00616	hsa3744	0.158
D00542	hsa6262	0.1575				M
D00648	hsa3756	0.1574
D02546	hsa2895	0.1574
D03830	hsa3744	0.1572
D00594	hsa6833	0.157	C	D	K
D01295	hsa3783	0.1569
D00367	hsa2554	0.1568
D00619	hsa776	0.1567	C	D	K
D00319	hsa774	0.1567				M
D00642	hsa3736	0.1567
D00760	hsa8973	0.1567
D02356	hsa1080	0.1558
D00647	hsa3775	0.1558
D05453	hsa6532	0.1557
D00294	hsa2897	0.1557
D00740	hsa6332	0.1556	C
D00697	hsa2559	0.1555	C	D	K
D03830	hsa2554	0.1555
D00759	hsa8973	0.1554
D01768	hsa8645	0.1554
D00649	hsa6329	0.1549
D00537	hsa2899	0.1547	C		K
D02356	hsa11280	0.1544
D00760	hsa1136	0.1542
D02461	hsa2566	0.1539
D02461	hsa2567	0.1539
D00816	hsa6530	0.1539	C	D	K
D00616	hsa2554	0.1537
D00779	hsa1137	0.1536
D00759	hsa1136	0.1533
D02173	hsa1145	0.1531		D
D00616	hsa3747	0.1531
D02262	hsa9424	0.1528
D00759	hsa1137	0.1527
D01453	hsa5024	0.1527
D00649	hsa6328	0.1526
D00697	hsa2558	0.1524	C	D	K
D02234	hsa1135	0.1521
D00760	hsa1137	0.1521
D01453	hsa5023	0.1518
D00294	hsa6330	0.1513
D00697	hsa2556	0.1512	C	D	K
D01453	hsa5027	0.1512
D01453	hsa5025	0.1511
D01253	hsa2557	0.1511	C	D	K
D00456	hsa200909	0.151			K
D01453	hsa9127	0.1509
D05156	hsa3781	0.1508
D00619	hsa3780	0.1507
D01453	hsa5026	0.1505
D00647	hsa83795	0.1505
D00642	hsa3752	0.1503
D00524	hsa6336	0.1502
D00512	hsa6326	0.1502	C		K
D00294	hsa55800	0.1502
D00110	hsa2742	0.1496
D01108	hsa783	0.1495		D
D00294	hsa6324	0.1492
D01453	hsa22953	0.1491
D06106	hsa2558	0.149			K
D00733	hsa6335	0.1487			K
D05024	hsa3738	0.1484
D03180	hsa1141	0.1482
D00658	hsa2891	0.1481
D06106	hsa2556	0.148			K
D00618	hsa3739	0.1479
D00619	hsa3752	0.1479
D00761	hsa1134	0.1478	C
D00552	hsa6261	0.1475
D02272	hsa3757	0.1474		D
D00543	hsa3778	0.1467
D02272	hsa3736	0.1466
D00336	hsa3783	0.1464
D03826	hsa1141	0.1464
D06106	hsa2555	0.1463			K
D06106	hsa2559	0.1459			K
D00252	hsa6334	0.1455	C		K
D00035	hsa2897	0.1455
D00617	hsa781	0.145		D
D00619	hsa3781	0.1447
D00512	hsa116443	0.1447
D00294	hsa1181	0.1445
D01108	hsa776	0.1445
D00545	hsa2570	0.1444
D00110	hsa116443	0.144
D00537	hsa2901	0.1438	C		K
D00552	hsa6334	0.1438			K
D00697	hsa2557	0.1437	C	D	K
D00136	hsa8911	0.1437
D00761	hsa1139	0.1437
D00546	hsa3778	0.1434
D02362	hsa6531	0.1433
D00739	hsa3741	0.1432
D01828	hsa2554	0.1431
D02461	hsa2564	0.143
D00336	hsa3757	0.1429
D00293	hsa8001	0.1428
D00765	hsa55584	0.1428
D00331	hsa2566	0.1426
D00331	hsa2564	0.1422
D00647	hsa775	0.1422
D01969	hsa8911	0.142
D00708	hsa6323	0.142	C
D00617	hsa774	0.1418
D02261	hsa27133	0.1417
D02262	hsa54207	0.1416
D06106	hsa1141	0.1415
D00963	hsa1145	0.1412
D00331	hsa2567	0.1409
D00765	hsa57053	0.1408
D00638	hsa3744	0.1405
D00537	hsa2900	0.14	C		K
D00738	hsa3741	0.1399
D03180	hsa2558	0.1397		D
D00765	hsa1137	0.1397
D02262	hsa3776	0.1397
D00619	hsa3782	0.1396
D02253	hsa2560	0.1392		D	K
D02041	hsa6532	0.1391
D00252	hsa3753	0.1391
D00816	hsa6532	0.1389	C	D	K
D03180	hsa2556	0.1389		D
D03830	hsa3747	0.1389
D02253	hsa2561	0.1387		D	K
D00711	hsa2567	0.1385
D00733	hsa6326	0.1383			K
D01108	hsa93589	0.138
D00035	hsa116443	0.138
D02253	hsa2562	0.1379		D	K
D00963	hsa2554	0.1376
D02204	hsa3752	0.1374
D00812	hsa6530	0.1372	C	D	K
D06106	hsa2557	0.137			K
D00816	hsa3763	0.1369
D03180	hsa2559	0.1369		D
D03180	hsa2555	0.1369		D
D03878	hsa3781	0.1368
D00530	hsa1141	0.1367
D02630	hsa775	0.1367
D00528	hsa3359	0.1365
D01118	hsa6532	0.1365
D01118	hsa2554	0.1363
D00654	hsa2891	0.1363
D00349	hsa6261	0.136
D05024	hsa774	0.1357
D02204	hsa9312	0.1355
D00647	hsa3739	0.1355
D02163	hsa3780	0.1352
D00536	hsa6336	0.1348
D01712	hsa5024	0.1346
D00464	hsa2555	0.1345	C	D	K
D00542	hsa2560	0.1343	C	D		M
D00708	hsa2554	0.134
D02253	hsa2569	0.1339
D01712	hsa5023	0.1339
D00611	hsa3752	0.1338
D00831	hsa3763	0.1337
D00791	hsa3780	0.1337
D00234	hsa8913	0.1337
D00711	hsa2566	0.1335
D00619	hsa3783	0.1335
D00354	hsa6332	0.1335	C			M
D00418	hsa6331	0.1334
D00549	hsa6331	0.1334
D00110	hsa2741	0.1332
D00294	hsa6332	0.1332
D01712	hsa5025	0.1331
D02253	hsa55879	0.133		D	K
D01712	hsa9127	0.133
D02173	hsa3359	0.1328
D00677	hsa8001	0.1327
D01712	hsa5027	0.1327
D01712	hsa5026	0.1326
D00349	hsa6263	0.1325
D00542	hsa2563	0.1323	C	D		M
D00464	hsa2558	0.1323	C	D	K
D03580	hsa1141	0.1322
D02262	hsa3756	0.132
D00110	hsa6329	0.132			K
D00677	hsa2742	0.132
D00779	hsa1134	0.1318
D00594	hsa3763	0.1318
D00594	hsa3767	0.1317	C
D00464	hsa2559	0.1316	C	D	K
D02262	hsa83795	0.1316
D00636	hsa3757	0.1314	C	D	K
D00542	hsa55879	0.1314	C	D		M
D00294	hsa2900	0.1313
D00110	hsa6335	0.1312			K
D00537	hsa6328	0.1309	C		K
D00538	hsa2891	0.1309
D00394	hsa116443	0.1309
D01712	hsa22953	0.1308
D04048	hsa3763	0.1308
D00110	hsa3758	0.1308
D00615	hsa777	0.1307
D00349	hsa6262	0.1307
D00536	hsa6331	0.1305
D00638	hsa3752	0.1304			K
D00678	hsa3782	0.1304
D00294	hsa6328	0.1301
D00234	hsa8911	0.13
D00544	hsa3783	0.13
D00619	hsa8911	0.1297		D
D00759	hsa55584	0.1296
D00538	hsa40	0.1296
D00760	hsa55584	0.1295
D00379	hsa1080	0.1294
D01287	hsa3763	0.1294
D02253	hsa2563	0.1291		D	K
D00760	hsa57053	0.1291
D00619	hsa27133	0.129
D00464	hsa2556	0.129	C	D	K
D04985	hsa2558	0.129				M
D00759	hsa57053	0.1288
D00136	hsa8912	0.1288
D00960	hsa2554	0.1287
D02630	hsa781	0.1284
D00563	hsa6530	0.1284		D
D04985	hsa2556	0.1284				M
D00499	hsa1144	0.1284
D00711	hsa2564	0.1282
D02261	hsa9424	0.1281
D00547	hsa56659	0.128
D03180	hsa2557	0.1279		D
D03274	hsa3763	0.1279
D02630	hsa783	0.1276
D02356	hsa57192	0.1275
D00294	hsa2901	0.1272
D04985	hsa2555	0.1271				M
D00960	hsa1145	0.1269
D00252	hsa3782	0.1267
D04985	hsa2559	0.1264				M
D00631	hsa6331	0.1264
D00648	hsa93589	0.1263
D00735	hsa3741	0.1262
D02630	hsa93589	0.1261
D02630	hsa5310	0.126
D02356	hsa7225	0.126
D00642	hsa3763	0.1258
D01071	hsa1141	0.1257
D00648	hsa3758	0.1256
D00537	hsa6329	0.1254	C		K
D02262	hsa1138	0.1253
D00545	hsa3778	0.1253
D00546	hsa2555	0.1253	C	D
D00546	hsa2742	0.1253
D00340	hsa2891	0.1253
D03450	hsa1135	0.1252
D00332	hsa40	0.1252
D04985	hsa1141	0.1251
D00542	hsa2561	0.1251	C	D		M
D00351	hsa3758	0.1246
D00648	hsa9132	0.1245
D00512	hsa40	0.1245
D05024	hsa3747	0.1243
D00779	hsa1139	0.1242
D00611	hsa6323	0.124
D00812	hsa6532	0.124		D	K
D05461	hsa3781	0.1239
D00552	hsa8912	0.1239
D04034	hsa3763	0.1237
D00528	hsa200909	0.1234
D00543	hsa3783	0.1234		D
D02234	hsa2554	0.1233
D00294	hsa2898	0.1232
D00110	hsa6323	0.1232			K
D03742	hsa116444	0.1232
D00631	hsa3741	0.1232			K
D00542	hsa2566	0.1229	C	D		M
D00636	hsa775	0.1227
D00294	hsa6340	0.1227
D00733	hsa8645	0.1224
D02461	hsa3736	0.1217
D00545	hsa56659	0.1215
D00548	hsa1141	0.1214
D00294	hsa779	0.1214
D02261	hsa54207	0.1213
D00464	hsa2557	0.1212	C	D	K
D00711	hsa6530	0.1212		D
D00812	hsa3763	0.1206
D00543	hsa2742	0.1206
D00546	hsa3783	0.1206
D00521	hsa775	0.1205
D00779	hsa1138	0.1204
D00538	hsa41	0.1204
D00546	hsa2563	0.1204	C	D
D00542	hsa2562	0.1201	C	D		M
D00733	hsa6334	0.1198			K
D02347	hsa2554	0.1197
D00677	hsa2741	0.1196
D00519	hsa2891	0.1195
D00656	hsa2891	0.1195
D00791	hsa6331	0.1194
D00499	hsa1140	0.1194
D00367	hsa6529	0.1193
D00332	hsa41	0.1192
D00294	hsa6329	0.1192
D02630	hsa786	0.1191
D00234	hsa8912	0.119
D00738	hsa3763	0.119
D02262	hsa6323	0.1189
D01287	hsa3752	0.1187
D02360	hsa3782	0.1186
D05156	hsa3783	0.1184
D00545	hsa3783	0.1183
D00694	hsa2555	0.1183		D	K
D04048	hsa3752	0.1181
D03450	hsa3782	0.1181
D04985	hsa2557	0.118				M
D00636	hsa779	0.1179
D00775	hsa3782	0.1179
D02914	hsa3739	0.1178
D00536	hsa3359	0.1178
D00542	hsa2569	0.1176				M
D01969	hsa3757	0.1175
D02207	hsa2566	0.1171
D00294	hsa51802	0.117
D00338	hsa2560	0.1169	C	D
D00649	hsa2897	0.1167
D00338	hsa2569	0.1167		D
D05156	hsa3763	0.1167
D02485	hsa3763	0.1166
D03878	hsa6530	0.1165
D05024	hsa783	0.1164
D00542	hsa2564	0.1163	C	D		M
D01575	hsa3757	0.1162
D00338	hsa2561	0.1161	C	D
D00538	hsa8645	0.1161
D00338	hsa2563	0.1159	C	D
D05156	hsa3780	0.1159
D00332	hsa6334	0.1159
D00694	hsa2558	0.1159		D	K
D00294	hsa775	0.1159
D00538	hsa777	0.1159
D00338	hsa2562	0.1158	C	D
D00546	hsa55879	0.1158	C	D
D00512	hsa41	0.1157
D00964	hsa1135	0.1155
D02261	hsa3776	0.1155
D00294	hsa55515	0.1155
D00524	hsa2554	0.1154
D00294	hsa6323	0.1153
D00294	hsa6337	0.1153
D00694	hsa2559	0.1153		D	K
D00110	hsa6326	0.1152			K
D00759	hsa1138	0.1151
D05458	hsa6529	0.115
D00574	hsa1145	0.115
D00760	hsa1138	0.1148
D00294	hsa6338	0.1147
D00552	hsa2554	0.1146
D00546	hsa2560	0.1146	C	D
D00732	hsa6261	0.1144
D00593	hsa1080	0.1143
D00294	hsa9311	0.1143
D02356	hsa1181	0.1142
D02630	hsa6261	0.1141
D00809	hsa6530	0.114	C	D	K
D00964	hsa1145	0.1139
D00537	hsa2898	0.1138	C		K
D02914	hsa774	0.1134		D
D00694	hsa2556	0.1131		D	K
D00195	hsa1145	0.1131
D00547	hsa3783	0.113
D02261	hsa83795	0.113
D00775	hsa2741	0.1129				M
D01111	hsa3359	0.1129
D03450	hsa1080	0.1129
D00542	hsa2567	0.1129	C	D		M
D00338	hsa55879	0.1128	C	D
D05024	hsa5310	0.1128
D00547	hsa3778	0.1127
D00474	hsa2555	0.1125	C	D
D00345	hsa2554	0.1125
D00631	hsa3757	0.1125			K
D02409	hsa5024	0.1124
D00631	hsa3781	0.1122
D00631	hsa3784	0.1122		D	K
D00546	hsa2562	0.1122	C	D
D00552	hsa8913	0.1122
D00474	hsa2558	0.1121	C	D
D02485	hsa3781	0.1121
D03742	hsa2902	0.1121			K
D00544	hsa2742	0.112
D00332	hsa11254	0.1119
D02261	hsa6323	0.1119
D00512	hsa6334	0.1117	C		K
D03830	hsa3763	0.1117
D00528	hsa170572	0.1117
D00332	hsa6534	0.1117
D01450	hsa11280	0.1116
D02409	hsa5023	0.1114
D00110	hsa285242	0.1114
D01111	hsa6833	0.1112	C	D	K
D02409	hsa5025	0.111
D00227	hsa5024	0.1109
D00760	hsa1134	0.1108			K
D00648	hsa776	0.1105
D02261	hsa3756	0.1105
D02409	hsa5027	0.1104
D02207	hsa2567	0.1104
D05461	hsa2567	0.1104
D00499	hsa2741	0.1104
D00759	hsa1134	0.1103	C		K
D03450	hsa3781	0.1103
D00831	hsa3753	0.1103
D02409	hsa9127	0.1103
D05461	hsa2566	0.1103
D00227	hsa5023	0.1102
D00546	hsa2556	0.1101	C	D
D00533	hsa3782	0.1101
D05453	hsa3738	0.1101
D00364	hsa3736	0.11
D02409	hsa5026	0.1099
D00809	hsa6532	0.1098	C	D	K
D00474	hsa2559	0.1098	C	D
D00319	hsa6261	0.1097				M
D00331	hsa2562	0.1097
D00345	hsa9132	0.1097
D00474	hsa2556	0.1096	C	D
D02914	hsa781	0.1096		D
D00227	hsa5025	0.1096
D00227	hsa5027	0.1095
D00227	hsa9127	0.1094
D00227	hsa5026	0.1093
D05024	hsa93589	0.1093
D02546	hsa6530	0.1093
D00294	hsa777	0.1092
D00546	hsa2561	0.1091	C	D
D02409	hsa22953	0.1087
D01118	hsa3781	0.1087
D00035	hsa2900	0.1085
D00636	hsa3736	0.1083
D00480	hsa116443	0.1083
D00775	hsa6530	0.1081
D03742	hsa2903	0.1081			K
D00546	hsa2559	0.1079	C	D
D00219	hsa1080	0.1079
D00611	hsa3359	0.1079
D02086	hsa3741	0.1078
D00775	hsa57192	0.1077
D03742	hsa2904	0.1076			K
D00227	hsa22953	0.1074
D00528	hsa285242	0.1073
D02272	hsa3763	0.1072
D02173	hsa9312	0.1072
D02461	hsa2569	0.1072
D02461	hsa2561	0.1071
D00331	hsa2569	0.1068
D05156	hsa3758	0.1068
D00331	hsa2560	0.1066
D00546	hsa2569	0.1065
D00035	hsa2901	0.1065
D00546	hsa2566	0.1065	C	D
D01969	hsa8913	0.1063
D02461	hsa2560	0.1063
D00294	hsa200909	0.1063
D00651	hsa2554	0.1063
D02546	hsa2892	0.1063
