# Supplementary material for: Neighborhood Regularized Logistic Matrix Factorization for Drug-Target Interaction Prediction
Source: PLoS Comput Biol. 2016 Feb 12;12(2):e1004760. doi: 10.1371/journal.pcbi.1004760 (PMC4752318; doi:10.1371/journal.pcbi.1004760)
Supplement: S4 Text — (TXT) [file pcbi.1004760.s020.txt]

D00542	hsa1571	0.9971				M
D00501	hsa50940	0.9828
D00501	hsa5150	0.9728	C
D00097	hsa5743	0.9665		D		M
D00437	hsa1559	0.9421				M
D00528	hsa50940	0.9364		D	K
D00139	hsa1543	0.9142				M
D00528	hsa5150	0.8971		D	K
D00437	hsa1585	0.8947				M
D00574	hsa1589	0.8944				M
D00691	hsa5152	0.8937
D00691	hsa8654	0.8921
D00410	hsa1543	0.8683				M
D00410	hsa1583	0.8617				M
D00410	hsa1585	0.8234				M
D02769	hsa4860	0.8187
D00070	hsa7298	0.774
D00537	hsa759	0.755
D00070	hsa1719	0.7426
D00691	hsa50940	0.7194
D00126	hsa246	0.7073				M
D00528	hsa1549	0.7059				M
D05458	hsa4128	0.7046		D
D00449	hsa5742	0.7024
D00947	hsa4129	0.7016
D00691	hsa5150	0.7015		D
D03670	hsa1579	0.6874
D00126	hsa247	0.6647				M
D02441	hsa760	0.6575	C	D	K
D00279	hsa43	0.6571
D00184	hsa5479	0.6456
D00184	hsa5481	0.6434
D00184	hsa85313	0.6429
D00184	hsa53938	0.6413
D00184	hsa51645	0.6411
D00184	hsa390956	0.639
D00184	hsa5478	0.636		D
D00448	hsa5742	0.6308	C	D
D00107	hsa2280	0.6217		D
D00401	hsa8288	0.6199
D00733	hsa43	0.6147
D00401	hsa4025	0.6114
D02769	hsa5422	0.6098
D00136	hsa1565	0.6071
D00964	hsa1586	0.6058
D03670	hsa9420	0.5961
D03778	hsa1586	0.5877
D00960	hsa1586	0.5812
D02451	hsa1586	0.5809
D02441	hsa762	0.5727	C	D	K
D00043	hsa1990	0.5698				M
D03670	hsa51302	0.5651
D00448	hsa5743	0.5609	C	D
D02769	hsa6240	0.5577
D00454	hsa1576	0.5575
D00703	hsa762	0.5549
D02368	hsa30	0.5542
D00188	hsa1594	0.5389
D03670	hsa51004	0.5346
D01665	hsa279	0.5313
D00039	hsa6897	0.5243
D00364	hsa1565	0.5219
D00065	hsa6897	0.5186
D00160	hsa3735	0.5151
D00065	hsa834	0.5063
D01425	hsa1586	0.5061
D00546	hsa1571	0.5026
D00545	hsa1571	0.5024
D00043	hsa1991	0.5002				M
D00131	hsa8854	0.4988
D00417	hsa3612	0.4979
D00039	hsa834	0.4956
D00417	hsa84618	0.494
D00160	hsa51601	0.4931
D00417	hsa4907	0.493
D00417	hsa51251	0.4927
D00584	hsa31	0.4922
D00417	hsa30833	0.4916
D00417	hsa22978	0.4907
D00423	hsa4860	0.49
D00065	hsa57176	0.4865
D00417	hsa57665	0.4835
D00569	hsa1565	0.4833
D01118	hsa43	0.4798
D00038	hsa5742	0.4795
D00039	hsa587	0.4776
D00293	hsa1559	0.4751
D03670	hsa4353	0.4727				M
D02671	hsa1576	0.4686
D00043	hsa1504	0.466
D00118	hsa3906	0.4646
D00340	hsa476	0.4642
D00065	hsa4329	0.4607
D00065	hsa27034	0.4536
D00039	hsa3376	0.4526
D00332	hsa51601	0.4495
D00050	hsa30	0.4408
D00039	hsa36	0.4402
D00160	hsa18	0.438
D00184	hsa2280	0.4375
D00160	hsa6716	0.4337
D00043	hsa11330	0.4312				M
D01001	hsa590	0.4307
D00160	hsa7299	0.4304
D00270	hsa1576	0.4282
D00584	hsa1723	0.4281
D00528	hsa57665	0.4266
D02556	hsa1557	0.4257
D00041	hsa10295	0.4253
D00005	hsa4128	0.4246		D
D01164	hsa1576	0.4242
D00771	hsa1565	0.4239
D00032	hsa7054	0.4237
D00142	hsa7298	0.4228
D00038	hsa5743	0.4221
D00039	hsa38	0.4219
D00533	hsa1559	0.4198
D00332	hsa5340	0.4192
D00037	hsa4200	0.4179
D01441	hsa3156	0.4172
D00510	hsa1559	0.4162
D01223	hsa3988	0.4161				M
D00041	hsa586	0.4137
D00528	hsa30833	0.4124
D01907	hsa4860	0.4124
D00528	hsa84618	0.4121
D00528	hsa4907	0.4121
D00501	hsa472	0.4114
D00519	hsa476	0.4112
D00528	hsa51251	0.4111
D00528	hsa3612	0.4101
D00332	hsa5328	0.4086
D03433	hsa279	0.408
D02115	hsa7298	0.4046
D01228	hsa590	0.4025
D01332	hsa3906	0.4013
D00029	hsa51601	0.3998
D00141	hsa3906	0.3994
D01907	hsa107	0.3989
D00160	hsa4953	0.3975
D00270	hsa1565	0.3968
D02323	hsa5742	0.395
D01223	hsa10269	0.3931
D00995	hsa590	0.3902
D00533	hsa1576	0.3893
D00005	hsa55312	0.3877
D00536	hsa1559	0.387
D03828	hsa1719	0.3867		D
D00593	hsa1557	0.3856
D00387	hsa1565	0.3823
D00103	hsa4200	0.3822
D00021	hsa189	0.3821
D00005	hsa645	0.3821
D00562	hsa2328	0.3799
D02323	hsa5743	0.3797
D01211	hsa1719	0.3794
D00550	hsa1565	0.3781
D00496	hsa5096	0.3777
D00998	hsa590	0.3776
D00160	hsa43	0.3758
D00709	hsa760	0.3755
D00037	hsa1363	0.3731
D00496	hsa5095	0.3705
D03736	hsa1576	0.3699
D00333	hsa28	0.3696
D02556	hsa1559	0.3691
D00300	hsa1576	0.3675
D00037	hsa3416	0.3674
D00885	hsa1559	0.3665
D00037	hsa4311	0.3644
D00963	hsa5321	0.3636
D05407	hsa28	0.3634
D02558	hsa590	0.3629		D	K
D04983	hsa5095	0.3629
D00398	hsa28	0.3629
D04983	hsa5096	0.3621
D00885	hsa1557	0.3618
D00160	hsa1200	0.3615
D00252	hsa1557	0.3599
D01332	hsa5742	0.3571
D01973	hsa1565	0.3565
D00160	hsa5547	0.3556
D01276	hsa8435	0.3554
D00160	hsa5445	0.3545
D00160	hsa5476	0.3544
D01918	hsa5743	0.3542
D00562	hsa2326	0.354
D02418	hsa590	0.3539
D00002	hsa8854	0.3536		D
D01223	hsa1633	0.3533
D01276	hsa6646	0.3527
D00160	hsa327	0.3523
D00577	hsa6799	0.3519
D01223	hsa51727	0.3502
D00160	hsa54878	0.3499
D00448	hsa3906	0.3498
D02342	hsa1576	0.3497
D00160	hsa91039	0.3491
D01064	hsa1719	0.3484
D02176	hsa3156	0.3474
D00160	hsa2638	0.3462
D00160	hsa5444	0.3455
D01332	hsa5743	0.3454
D00293	hsa1565	0.3446
D00577	hsa1312	0.344
D00528	hsa22978	0.344
D00487	hsa590	0.3436		D
D00160	hsa5538	0.3426
D00562	hsa1723	0.3423
D00153	hsa5321	0.3414
D00160	hsa1803	0.3408
D00569	hsa1571	0.3399
D00120	hsa240	0.3391
D00332	hsa1636	0.3373
D00002	hsa2224	0.337
D01256	hsa476	0.3369
D00342	hsa7298	0.3367
D00577	hsa5742	0.3353
D02194	hsa1636	0.3346
D00097	hsa25824	0.3345
D00762	hsa5742	0.334
D01918	hsa5742	0.328
D03826	hsa590	0.3266
D01223	hsa5423	0.326
D00002	hsa5422	0.3252
D01364	hsa240	0.3219
D00252	hsa1565	0.3212
D02368	hsa4860	0.3206
D00650	hsa476	0.3205
D00391	hsa7298	0.3192		D
D02566	hsa1565	0.3174
D01118	hsa2147	0.3169
D00577	hsa5743	0.3165
D00417	hsa472	0.3143
D03784	hsa1595	0.3142
D00377	hsa242	0.3135
D00377	hsa239	0.3115
D00377	hsa4048	0.3101				M
D00994	hsa590	0.3096		D
D00577	hsa7173	0.3081
D01223	hsa30	0.3074
D01180	hsa5321	0.3072
D00656	hsa377677	0.3069
D00410	hsa5743	0.3067
D00021	hsa5742	0.3063
D00217	hsa1549	0.3062
D00560	hsa1576	0.3055
D00656	hsa761	0.3054
D03823	hsa590	0.305
D00037	hsa7299	0.305
D00656	hsa766	0.3048
D00512	hsa1576	0.3047				M
D00771	hsa1557	0.3041
D00762	hsa5743	0.3034
D00387	hsa1557	0.3029
D02566	hsa1576	0.3025
D00037	hsa6716	0.3016
D00002	hsa1636	0.3014
D03829	hsa1636	0.3009
D00332	hsa5831	0.3008
D00965	hsa231	0.3003
D00562	hsa25824	0.3002
D00656	hsa11238	0.3001
D04028	hsa2638	0.2991
D03788	hsa5743	0.2988
D00097	hsa7172	0.2986
D00160	hsa1636	0.2974
D00377	hsa246	0.2969
D00550	hsa1557	0.2961
D01276	hsa5972	0.2961
D00410	hsa5742	0.2953
D00332	hsa29920	0.2948
D01441	hsa5742	0.2937
D00332	hsa2058	0.2934
D05353	hsa1565	0.2923
D00270	hsa590	0.2922
D00129	hsa1593	0.292
D00141	hsa3551	0.2913
D00332	hsa5625	0.2909
D00160	hsa2098	0.2889
D00049	hsa5742	0.2883
D00656	hsa763	0.2882
D00709	hsa762	0.2879
D00002	hsa4860	0.2873
D03736	hsa1565	0.2869
D04292	hsa590	0.2866		D
D01441	hsa5743	0.2862
D00900	hsa1636	0.2858
D00414	hsa5742	0.2857
D00005	hsa107	0.2853
D00656	hsa771	0.285
D00656	hsa767	0.2845
D00021	hsa3067	0.2842
D00283	hsa1559	0.284
D04197	hsa30	0.2838
D00656	hsa765	0.2834
D00494	hsa1576	0.2834
D00562	hsa1806	0.2819
D03788	hsa5742	0.2818
D00656	hsa23632	0.2803
D02173	hsa590	0.2791		D
D00126	hsa1557	0.2789
D00136	hsa2147	0.2776
D00021	hsa3035	0.2775
D00187	hsa1593	0.2774
D00045	hsa4860	0.2773
D00414	hsa5743	0.2771
D00041	hsa834	0.2758
D00584	hsa30	0.2751
D00596	hsa1576	0.2735
D00563	hsa1557	0.2735
D02769	hsa22978	0.2728
D00021	hsa3034	0.2726
D03751	hsa590	0.2721
D00160	hsa5167	0.2712
D00656	hsa768	0.2712
D00065	hsa4143	0.2712
D00377	hsa247	0.2711
D02769	hsa5423	0.2711
D00002	hsa353	0.2711
D01364	hsa239	0.2705
D00771	hsa1553	0.2696
D00510	hsa1557	0.2695
D00065	hsa4482	0.2692
D00021	hsa4129	0.269
D00279	hsa590	0.2688
D00107	hsa476	0.2676
D00219	hsa1576	0.2672
D00168	hsa7298	0.267
D00002	hsa5562	0.2669
D00002	hsa1610	0.2666
D00002	hsa5837	0.2666
D00216	hsa476	0.2663
D00401	hsa1806	0.2661
D00002	hsa84532	0.2655
D00002	hsa2180	0.265
D00021	hsa5743	0.265
D00002	hsa3614	0.2641		D
D02769	hsa3614	0.2637
D00002	hsa5834	0.2631
D01364	hsa242	0.2627
D00577	hsa1565	0.2625
D00049	hsa5743	0.2624
D01370	hsa30	0.2622
D00120	hsa246	0.2612
D00035	hsa5340	0.2611
D03722	hsa1636	0.261
D00002	hsa55902	0.26
D00002	hsa5836	0.2596
D00160	hsa31	0.2595
D01364	hsa4048	0.2593
D00217	hsa1723	0.259
D04983	hsa586	0.2583
D01276	hsa231	0.258
D00002	hsa270	0.2577
D01223	hsa6240	0.2571
D00503	hsa1544	0.2566
D00035	hsa5328	0.2564
D05353	hsa495	0.2564		D	K
D03365	hsa1544	0.256
D01907	hsa132	0.2542
D01441	hsa1636	0.2535
D00658	hsa377677	0.252
D00416	hsa1576	0.2514
D00097	hsa3906	0.2513
D02356	hsa1565	0.2506
D00658	hsa761	0.2506
D00658	hsa766	0.2501
D00103	hsa5096	0.25
D00771	hsa1576	0.2498
D00041	hsa57176	0.2497
D01984	hsa476	0.248
D00027	hsa1723	0.2472
D00203	hsa476	0.2467
D00654	hsa377677	0.2466
D00103	hsa5095	0.2465
D03365	hsa1543	0.2459
D01276	hsa1636	0.2457
D02835	hsa5743	0.2456
D00658	hsa11238	0.2454
D02769	hsa2224	0.2453
D00654	hsa761	0.2451
D00654	hsa766	0.2447
D00423	hsa107	0.2447
D01364	hsa247	0.2435
D00518	hsa476	0.2432
D03720	hsa1559	0.2428
D00252	hsa1559	0.2425
D00560	hsa1565	0.2409
D00496	hsa586	0.2408
D00494	hsa1565	0.2405
D00654	hsa11238	0.2399
D01828	hsa5742	0.2396
D00039	hsa4143	0.2394
D00043	hsa1636	0.2383				M
D00032	hsa189	0.2382
D00148	hsa2147	0.2382
D00050	hsa28	0.238
D00882	hsa1576	0.2377
D00536	hsa1576	0.237
D00002	hsa2950	0.237
D00097	hsa2328	0.2364
D00577	hsa7453	0.2363
D01828	hsa5743	0.2361
D00052	hsa231	0.2358
D03784	hsa284541	0.2351
D00037	hsa54	0.2341
D00037	hsa51205	0.2339
D00658	hsa763	0.2338
D01346	hsa1991	0.2338
D00039	hsa4482	0.2338
D00049	hsa240	0.2329
D00032	hsa10056	0.2326
D01981	hsa1636	0.2326
D02835	hsa5742	0.2325
D00455	hsa476	0.2323
D00037	hsa53	0.2322
D00041	hsa4329	0.2317
D00037	hsa93650	0.2316
D00771	hsa1559	0.2315
D00037	hsa52	0.2311
D00496	hsa10295	0.2307
D03670	hsa6799	0.2306
D03798	hsa5743	0.2306
D00658	hsa771	0.2306
D00658	hsa767	0.2302
D00298	hsa28	0.2297
D00037	hsa55	0.2296
D00041	hsa38	0.2291
D00658	hsa765	0.229
D00021	hsa4128	0.2287
D00654	hsa763	0.2283
D02176	hsa5743	0.228
D04028	hsa4023	0.2279
D00002	hsa2639	0.2275
D00118	hsa3551	0.2271
D02356	hsa760	0.2269
D00037	hsa10327	0.2266
D00032	hsa2193	0.2265
D00658	hsa23632	0.226
D00002	hsa2232	0.2257
D00103	hsa2746	0.2254
D00032	hsa5053	0.2253
D00002	hsa35	0.2252		D
D00654	hsa771	0.225		D
D00208	hsa5321	0.2248
D00654	hsa767	0.2246
D02176	hsa5742	0.2246
D00041	hsa3376	0.2246
D00749	hsa4129	0.2242
D00002	hsa3712	0.2239
D00041	hsa587	0.2237
D02068	hsa590	0.2235	C	D
D00654	hsa765	0.2234
D03781	hsa284541	0.2232
D00964	hsa1595	0.2232
D00032	hsa10667	0.2228
D00027	hsa7298	0.2228
D00002	hsa34	0.2222
D04983	hsa10295	0.2221
D00168	hsa30	0.222
D02566	hsa2147	0.2217
D02368	hsa5423	0.2215
D01256	hsa377677	0.2212
D00410	hsa3906	0.2211
D00035	hsa51	0.2205
D00654	hsa23632	0.2204
D01256	hsa761	0.2203
D00217	hsa7173	0.2197				M
D00414	hsa242	0.2195
D01256	hsa766	0.2195
D03781	hsa1595	0.2194
D00065	hsa18	0.2193
D00567	hsa1557	0.2192
D03784	hsa8529	0.2179
D00651	hsa476	0.2178
D00414	hsa239	0.2176
D00160	hsa590	0.2175
D00270	hsa22954	0.2174
D00658	hsa768	0.2173
D00884	hsa476	0.217
D02176	hsa43	0.2164
D00041	hsa27034	0.2163
D01256	hsa11238	0.2162
D00002	hsa132	0.2161
D00120	hsa239	0.2154
D00168	hsa4860	0.2153
D00771	hsa1588	0.2152
D00322	hsa1576	0.215
D00380	hsa51181	0.215
D01027	hsa5972	0.2149
D00651	hsa377677	0.2148
D00294	hsa377677	0.2146
D01840	hsa1576	0.2142
D00651	hsa761	0.2139
D02335	hsa5742	0.2139
D00294	hsa761	0.2137
D00294	hsa766	0.2132
D00107	hsa5321	0.2131
D00577	hsa1544	0.2131
D00414	hsa246	0.213
D00651	hsa766	0.2129
D02769	hsa1636	0.2125
D00294	hsa11238	0.212
D00654	hsa768	0.2117		D
D00037	hsa2746	0.2117
D00120	hsa242	0.2117
D00394	hsa2147	0.2116
D00414	hsa4048	0.2113
D00377	hsa3551	0.2108		D
D00120	hsa4048	0.2105
D00651	hsa11238	0.2105
D00771	hsa1558	0.2102
D03720	hsa1557	0.2099
D00569	hsa1576	0.2096
D00132	hsa3551	0.209
D00035	hsa1636	0.2088
D00300	hsa5743	0.2085
D01256	hsa763	0.2084
D00418	hsa5742	0.2083		D
D02335	hsa5743	0.2083
D00593	hsa1576	0.2081
D05353	hsa1558	0.208
D00753	hsa476	0.208
D00065	hsa4552	0.2077
D00131	hsa43	0.2075
D00035	hsa18	0.2073
D00041	hsa36	0.2071
D00294	hsa763	0.2071
D00549	hsa43	0.207
D00055	hsa1806	0.2064
D00120	hsa247	0.2064
D03784	hsa1579	0.2062
D00005	hsa2950	0.2061
D01256	hsa771	0.2058
D01256	hsa767	0.2057
D00065	hsa4548	0.2055
D00749	hsa4128	0.2054
D00086	hsa5340	0.2053
D00423	hsa100	0.2051
D03781	hsa8529	0.205
D00902	hsa1636	0.2049
D01256	hsa765	0.2049
D00294	hsa767	0.2048
D00533	hsa1558	0.2041
D00293	hsa1558	0.204
D00651	hsa763	0.2039
D00294	hsa765	0.2037
D00294	hsa771	0.2034
D01256	hsa23632	0.2031
D00454	hsa1557	0.2028
D00294	hsa23632	0.2026
D03735	hsa43	0.2025
D00596	hsa1557	0.202
D00401	hsa1723	0.2018
D04983	hsa18	0.2015
D00651	hsa767	0.2014
D00579	hsa5743	0.2014
D00086	hsa5328	0.2013
D00651	hsa771	0.2011		D
D01136	hsa18	0.2007
D00369	hsa7054	0.2006
D00651	hsa765	0.2004
D00294	hsa768	0.2004
D03365	hsa1571	0.2
D00054	hsa107	0.1999
D00332	hsa759	0.1994
D00423	hsa5423	0.1993
D00651	hsa23632	0.199
D00569	hsa4128	0.1989
D00054	hsa30	0.1986
D00423	hsa6240	0.1985
D00300	hsa5742	0.1984
D02556	hsa1576	0.1983
D00562	hsa5052	0.1981
D00038	hsa4353	0.1981
D01240	hsa28	0.198
D00103	hsa6897	0.1978
D03784	hsa4051	0.1977
D01256	hsa768	0.1971
D00562	hsa10935	0.1971
D00038	hsa4025	0.197
D03720	hsa2159	0.1965
D00038	hsa8288	0.1959
D03798	hsa5742	0.1952
D00569	hsa4129	0.1952
D01441	hsa5596	0.1949
D01441	hsa5595	0.1946
D04983	hsa834	0.1946
D01441	hsa5594	0.1944
D03365	hsa1588	0.1943		D
D00651	hsa768	0.1943		D
D02356	hsa762	0.1943
D00562	hsa10549	0.1941
D00032	hsa6898	0.1937
D00521	hsa1544	0.1937
D00414	hsa247	0.1937
D01441	hsa5598	0.1935
D02356	hsa1557	0.1935
D04028	hsa43	0.1933
D01441	hsa5599	0.1928
D00103	hsa231	0.1926
D01441	hsa5603	0.1926
D01441	hsa1432	0.1925
D01441	hsa6300	0.1924
D01441	hsa5597	0.1924
D00293	hsa5743	0.1923
D00533	hsa1565	0.1919
D04983	hsa3735	0.1917
D00103	hsa100	0.1916
D00002	hsa6240	0.1916
D00749	hsa1544	0.1913
D00043	hsa51601	0.1913
D02671	hsa1544	0.1912
D01441	hsa5602	0.1911
D00964	hsa284541	0.191
D00574	hsa231	0.1907
D00475	hsa5742	0.1906
D04983	hsa6897	0.1905
D01441	hsa5600	0.19
D00512	hsa5743	0.1899
D00107	hsa43	0.1897
D03784	hsa10858	0.1896
D00021	hsa23475	0.1894
D00563	hsa1543	0.1893
D00283	hsa1543	0.1889
D01441	hsa225689	0.1889
D00510	hsa3551	0.1888
D02375	hsa2147	0.1886
D01441	hsa5601	0.1884
D00569	hsa1549	0.1884
D01425	hsa284541	0.1883
D00753	hsa28	0.1881
D00038	hsa240	0.188
D02880	hsa1636	0.1876
D01441	hsa2328	0.1876
D01690	hsa43	0.1875
D00014	hsa1636	0.1869
D01027	hsa4143	0.1867
D00036	hsa4129	0.1863
D00107	hsa28	0.186
D01027	hsa4482	0.1859
D01118	hsa1565	0.1853
D04983	hsa31	0.1852
D00097	hsa4837	0.1851
D00021	hsa4837	0.185
D00049	hsa25824	0.1849
D00434	hsa1565	0.1847
D00577	hsa1543	0.1844
D03781	hsa1579	0.1844
D00021	hsa4942	0.1844
D00884	hsa30	0.1841
D03778	hsa1595	0.184
D00097	hsa1733	0.184
D00065	hsa31	0.1839
D03798	hsa4129	0.1838
D01425	hsa1595	0.1837
D00029	hsa5328	0.1836
D00579	hsa5742	0.1832
D02451	hsa1595	0.1831
D03788	hsa1636	0.1831
D00021	hsa25824	0.183
D00103	hsa31	0.183
D00455	hsa1719	0.183
D02451	hsa284541	0.1829
D00097	hsa1734	0.1829
D00475	hsa5743	0.1829
D01441	hsa5321	0.1828
D00423	hsa3615	0.1828
D00097	hsa23475	0.1826
D00043	hsa3735	0.1825
D01276	hsa495	0.1823
D00653	hsa476	0.1822
D00332	hsa760	0.1818
D00029	hsa5340	0.1811
D00418	hsa5743	0.1808
D03781	hsa4051	0.1807
D00097	hsa1735	0.1804
D00225	hsa3906	0.1802
D00364	hsa1544	0.1802
D03784	hsa9023	0.1801
D03365	hsa1558	0.1799
D00097	hsa1610	0.1798
D00503	hsa1557	0.1795
D00203	hsa30	0.1794
D03728	hsa1636	0.1793
D00562	hsa31	0.1791
D00036	hsa5742	0.179
D00160	hsa5624	0.1787
D00380	hsa3291	0.1787
D01441	hsa7153	0.1787
D00652	hsa476	0.1787
D00183	hsa5742	0.1784
D03784	hsa1582	0.1783
D02267	hsa5743	0.1781
D00037	hsa31	0.1778
D02308	hsa231	0.1778
D00234	hsa1544	0.1777
D00160	hsa279	0.1776
D00960	hsa1595	0.1776
D03784	hsa1584	0.1774
D00512	hsa5742	0.1774
D03778	hsa284541	0.1773
D00394	hsa50484	0.1772
D01425	hsa8529	0.1772
D03784	hsa1589	0.1772
D01276	hsa1576	0.1772
D03784	hsa1581	0.1772
D00036	hsa5743	0.1771
D00332	hsa5095	0.1771
D00029	hsa586	0.177
D00380	hsa3290	0.1767
D00032	hsa231	0.1762
D00216	hsa28	0.176
D00283	hsa1558	0.176
D00964	hsa8529	0.1759
D00160	hsa5406	0.1759
D00045	hsa132	0.1757
D03781	hsa10858	0.1756
D00960	hsa284541	0.1754
D01840	hsa1565	0.1754
D02375	hsa51	0.1753
D02769	hsa5167	0.1752
D00043	hsa5624	0.1751
D02375	hsa1576	0.175
D00132	hsa1559	0.175
D00394	hsa51181	0.1748
D01118	hsa1576	0.1748
D00039	hsa31	0.1746
D00762	hsa4129	0.1744
D00160	hsa2746	0.1742
D02556	hsa1558	0.1741
D00049	hsa1610	0.1739
D00596	hsa1559	0.1737
D00332	hsa5096	0.1735
D03845	hsa476	0.1734
D00039	hsa4552	0.1733
D00039	hsa4548	0.1731
D02769	hsa100	0.1731
D01332	hsa43	0.1729
D02356	hsa590	0.1728
D00650	hsa377677	0.1727				M
D00029	hsa2746	0.1725
D00139	hsa3291	0.1722
D00054	hsa132	0.1718
D00650	hsa761	0.1718				M
D00300	hsa1544	0.1717
D03798	hsa5447	0.1715
D01441	hsa1719	0.1714
D00726	hsa590	0.1713
D00049	hsa7054	0.1713
D00293	hsa5742	0.1712
D00650	hsa766	0.1712				M
D01346	hsa2595	0.1712
D01346	hsa5743	0.1711
D03670	hsa7173	0.171				M
D00448	hsa1559	0.1706
D00574	hsa51181	0.1705
D00882	hsa1558	0.1705
D00035	hsa51601	0.1703
D00139	hsa3290	0.1703
D00416	hsa1558	0.1703
D00726	hsa43	0.1701
D02655	hsa43	0.1701
D00002	hsa4835	0.1698		D
D00300	hsa1557	0.1698
D03784	hsa5740	0.1692
D02451	hsa8529	0.1692
D00050	hsa4129	0.1691
D03781	hsa1589	0.169
D00650	hsa11238	0.1687				M
D01136	hsa51601	0.1686
D01441	hsa7155	0.1686
D00771	hsa1545	0.1685
D00401	hsa25824	0.1682
D00126	hsa3551	0.1681
D00183	hsa5743	0.168
D02441	hsa11238	0.1677	C		K
D02441	hsa761	0.1675	C		K
D01441	hsa7015	0.1675
D02441	hsa767	0.1675			K
D02441	hsa763	0.1673	C		K
D02441	hsa377677	0.1673	C		K
D01441	hsa1576	0.1673
D02441	hsa768	0.1672	C		K
D02441	hsa766	0.1671	C	D	K
D02356	hsa43	0.1671
D00160	hsa4482	0.1669
D00021	hsa1610	0.1668
D02441	hsa765	0.1667	C		K
D01332	hsa50940	0.1667
D02441	hsa23632	0.1667	C		K
D02441	hsa771	0.1664	C		K
D00036	hsa4128	0.1663
D00512	hsa1558	0.1662
D05341	hsa2638	0.1661
D00097	hsa7054	0.166
D00322	hsa1558	0.1655
D02315	hsa1558	0.1653
D03115	hsa1576	0.1653
D00136	hsa1544	0.1653
D01346	hsa8972	0.1652
D04983	hsa587	0.1652
D02880	hsa22954	0.1649
D01441	hsa231	0.1649
D03034	hsa31	0.1648
D00002	hsa1806	0.1648
D03365	hsa1557	0.1647
D00283	hsa1571	0.1646
D01441	hsa28	0.1645
D00377	hsa4353	0.1639		D		M
D00771	hsa1572	0.1639
D01346	hsa2548	0.1638
D00771	hsa1548	0.1636
D03012	hsa5972	0.1632
D03743	hsa1636	0.1631
D00043	hsa5742	0.163
D00501	hsa30	0.1629
D01977	hsa1565	0.1629
D00513	hsa1565	0.1628
D03778	hsa8529	0.1627
D00217	hsa7453	0.1626
D01425	hsa5972	0.1626
D00160	hsa3141	0.1625
D00650	hsa763	0.1621				M
D03670	hsa2877	0.1621				M
D01346	hsa6646	0.1618
D00038	hsa7054	0.1618
D00569	hsa1557	0.1618
D00052	hsa6716	0.1617
D00160	hsa4143	0.1616
D03781	hsa1582	0.1616
D01370	hsa6240	0.1615		D
D00454	hsa1543	0.1611
D03670	hsa2880	0.161				M
D01346	hsa8435	0.1609
D03670	hsa2882	0.1608				M
D03781	hsa9023	0.1608
D03781	hsa1581	0.1607
D00960	hsa8529	0.1607
D01425	hsa4051	0.1602
D02267	hsa5742	0.1601
D00650	hsa767	0.1599				M
D00160	hsa686	0.1598
D00566	hsa240	0.1598
D00650	hsa771	0.1595				M
D03670	hsa2876	0.1593				M
D01276	hsa1800	0.1593
D00052	hsa7299	0.1589
D00168	hsa6240	0.1588
D00364	hsa1557	0.1588
D00650	hsa765	0.1587				M
D02769	hsa3615	0.1584
D00574	hsa3290	0.1584
D00964	hsa1579	0.1583
D00160	hsa64087	0.1581
D00005	hsa31	0.158
D00217	hsa2876	0.158				M
D04092	hsa5742	0.1579
D01425	hsa1579	0.1578
D00118	hsa1559	0.1578
D00387	hsa1558	0.1576
D00394	hsa3290	0.1576
D00103	hsa586	0.1575
D03670	hsa2879	0.1575				M
D01425	hsa10858	0.1575
D00762	hsa4128	0.1572
D03670	hsa2878	0.1572				M
D02769	hsa30	0.157
D00021	hsa231	0.157
D00650	hsa23632	0.157				M
D00002	hsa27034	0.1567
D00217	hsa2879	0.1567				M
D02342	hsa1544	0.1566
D00219	hsa1565	0.1566
D02335	hsa1991	0.1564
D00574	hsa3291	0.1564
D00964	hsa4051	0.1563
D00217	hsa2878	0.1563				M
D00521	hsa1557	0.1561
D03784	hsa1583	0.1561
D03781	hsa1584	0.156
D03784	hsa51004	0.1559
D03882	hsa242	0.1558
D00049	hsa4353	0.1557
D00029	hsa6897	0.1557
D00726	hsa1565	0.1556
D01276	hsa7298	0.1555
D00394	hsa3291	0.1554
D00219	hsa5743	0.1554
D00217	hsa2882	0.1554				M
D00002	hsa1728	0.1553
D00217	hsa2877	0.1552				M
D03798	hsa2147	0.1552
D00771	hsa29785	0.1552
D00160	hsa56922	0.1552
D03784	hsa51302	0.155
D01346	hsa5742	0.155
D04092	hsa5743	0.1548
D01223	hsa4860	0.1547
D01071	hsa3290	0.1547
D04028	hsa590	0.1546
D02487	hsa4128	0.1546
D03034	hsa231	0.1544
D02368	hsa5422	0.1543
D01071	hsa3291	0.1543
D00771	hsa1555	0.1542
D00160	hsa5091	0.154
D00052	hsa1636	0.154
D03882	hsa239	0.154
D00234	hsa1557	0.1539
D00496	hsa6897	0.1539
D00160	hsa5742	0.1536
D02487	hsa4129	0.1536
D00550	hsa1558	0.1536
D00217	hsa2880	0.1533				M
D00184	hsa476	0.1532
D00219	hsa5742	0.1532
D00184	hsa43	0.153
D00038	hsa4837	0.153
D00160	hsa32	0.1528
D01276	hsa1991	0.1528
D03365	hsa1576	0.1526
D00029	hsa3735	0.1526
D00650	hsa768	0.1524				M
D01136	hsa1636	0.1524
D00103	hsa10295	0.152
D00160	hsa5743	0.1519
D03784	hsa9420	0.1519
D00037	hsa43	0.1516
D00786	hsa5743	0.1513
D00002	hsa7498	0.1513
D01828	hsa7153	0.1513
D00086	hsa18	0.1508
D00002	hsa219	0.1507		D
D00225	hsa3290	0.1506
D03882	hsa246	0.1504
D01828	hsa7155	0.1502
D00160	hsa4548	0.1502
D00225	hsa3291	0.1502
D02451	hsa4051	0.15
D00771	hsa1573	0.15
D00423	hsa5422	0.1499
D02451	hsa1579	0.1498
D00131	hsa27032	0.1498
D00964	hsa10858	0.1497
D00217	hsa50484	0.1497
D01425	hsa1589	0.1496
D00043	hsa28	0.1495
D00103	hsa834	0.1491
D00038	hsa23475	0.149
D01977	hsa1576	0.1489
D00155	hsa4860	0.1488
D04983	hsa4953	0.1487
D00027	hsa151531	0.1486
D00131	hsa513	0.1486
D00512	hsa1565	0.1486				M
D00027	hsa7372	0.1484
D00219	hsa231	0.1484
D01425	hsa9023	0.1484
D00752	hsa3156	0.148
D00369	hsa4129	0.148
D00045	hsa6240	0.1479
D00160	hsa2677	0.1479
D00050	hsa7498	0.1477
D03252	hsa1576	0.1476
D00027	hsa7083	0.1474
D01370	hsa7298	0.1474
D00002	hsa2326	0.1472
D00027	hsa7378	0.1472
D00501	hsa3614	0.1471
D00050	hsa2936	0.147
D02323	hsa51181	0.1468
D00039	hsa18	0.1468
D03252	hsa1565	0.1467
D00041	hsa31	0.1467
D00960	hsa1579	0.1466
D03882	hsa4048	0.1466
D03670	hsa7453	0.1465
D00049	hsa3551	0.1464
D03778	hsa1579	0.1463
D00160	hsa4552	0.1462
D00401	hsa31	0.1462
D02308	hsa2746	0.146
D00041	hsa4143	0.1457
D00752	hsa1636	0.1456
D00021	hsa7172	0.1454
D00387	hsa1559	0.1452
D01425	hsa1582	0.1452
D00225	hsa51181	0.1451
D03670	hsa1723	0.145
D00027	hsa7453	0.145
D00153	hsa1576	0.1449
D00027	hsa7084	0.1448
D00530	hsa5743	0.1447
D02880	hsa1544	0.1447
D02451	hsa10858	0.1443
D03365	hsa1565	0.1443
D00964	hsa1589	0.1442
D00041	hsa4482	0.1442
